# Supplementary material for: CRISPR/Cas9-mediated mutagenesis of FT/TFL1 in petunia improves plant architecture and early flowering
Source: Plant Mol Biol. 2024 Jun 6;114(3):69. doi: 10.1007/s11103-024-01454-9 (PMC11156739; doi:10.1007/s11103-024-01454-9)
Supplement: Supplementary file 1 — Supplementary Material 1 [file 11103_2024_1454_MOESM1_ESM.xlsx]

## Sheet: S1
Table S1: Primers used in the study
Primer name	Sequencce
Sequencing PhFT1_F	CTTCCCATGATCTGATTCATG
Sequencing PhFT1_R	CCAGTGTAGATACTCCTTCA
Sequencing PhFT2_F	GTGGGATCATGGCGTATGGA
Sequencing PhFT2_R	ATGCCAAGAGGAAGGGACA
Sequencing PhTFL1a_R	GGAGGGAGTATTATATTACC
Sequencing PhTFL1a_F	ATGTCTGATCCTCTTGTGA
Sequencing PhTFL1b_F	TGGCCAGTATAAATATGACG
Sequencing PhTFL1b_R	CTGCCTAACCATGCATTAAC
Sequencing PhTFL1c_F	ATGGCAAGATGTTTAGAGCCT
Sequencing PhTFL1c_R	CAAAAGTAGCATCAGTTGTACC
Sequencing PhTFL1d_F	ATACGCCAAGACAACTATGC
Sequencing PhTFL1d_R	GGAGTACACAGTTAGAGTG
DT1-BsF: PhFT1-g1	AATAATGGTCTCTATTGAGTGGTTTACAACACTAGGGGTT
DT1-F0: PhFT1-g1	TGAGTGGTTTACAACACTAGGGGTTTTAGAGCTAGAAATAGC
DT2-BsF2: PhFT2-g3	AATAATGGTCTCTAGATTGCTCCAATATCAACCCTAGGT
DT2-F0: PhFT2-g3	TGCTCCAATATCAACCCTAGGTGTTTTAGAGCTAGAAATAGC
DT3-BsF3: PhFT1-g2	AATAATGGTCTCTGTGATTGAAGGTCAACTAGCCTAAGAGGTT
DT3-F0: PhFT1-g2	TGAAGGTCAACTAGCCTAAGAGGTTTTAGAGCTAGAAATAGC
DT4-R0: 5': PhFT2-g4	AACAAGTAGAGATGTTATCAACGAATCACTACTTCGACTCTAGCTGTAT
DT4-BsR: PhFT2-g4	ATTATTGGTCTCTAAACAAGTAGAGATGTTATCAACG
DT1-BsF: PhTFL1a-g5	AATAATGGTCTCTATTGTGAAGATGTTCCCGAAGGTAGTT
DT1-F0: PhTFL1a-g5	TGTGAAGATGTTCCCGAAGGTAGTTTTAGAGCTAGAAATAGC
DT2-BsF2: PhTFL1b-g6	AATAATGGTCTCTAGATTGCCTCTGTCACTTCTAAACCTGTT
DT2-F0: PhTFL1b-g6	TGCCTCTGTCACTTCTAAACCTGTTTTAGAGCTAGAAATAGC
DT3-BsF3: PhTFL1c-g7	AATAATGGTCTCTGTGATTGCTCTTAGATAAGGATCACTAGTT
DT3-F0: PhTFL1c-g7	TGCTCTTAGATAAGGATCACTAGTTTTAGAGCTAGAAATAGC
DT4-R0: 5': PhTFL1d-g8	AACAGGTTTAATAGTGACAGCAGCAATCACTACTTCGACTCTAGCTGTAT
DT4-BsR: PhTFL1d-g8	ATTATTGGTCTCTAAACAGGTTTAATAGTGACAGCAG
DT0-BsR2	ATATTATTGGTCTCAATCTCTTAGTCGACTCTACCAAT
DT0-BsR3	ATATTATTGGTCTCATCACTACTTCGTCTCTAACCAT
qPCR PhEF1α_F	CAGCTAAGGGTGCTGCCAGC
qPCR PhEF1α_R	GGGAAGTGTGACAGTCGAGCA
qPCR PhGAI_F	GCTATTCCTGGTGGTGCAGT
qPCR PhGAI_R	GCCGATGATCCAGCTGAAGA
qPCR PhCO_F	AGTGTCACATGCAAGGCTGA
qPCR PhCO_R	CTATAGGAAGCCGCTCGTGG
qPCR PhSOC1_F	AGGGGGCTTCGTCTTTCAGGAA
qPCR PhSOC2_R	ATGAAGCCCAACCACTGCCTTT
