# Supplementary material for: CRISPR/Cas9-mediated mutagenesis of FT/TFL1 in petunia improves plant architecture and early flowering
Source: Plant Mol Biol. 2024 Jun 6;114(3):69. doi: 10.1007/s11103-024-01454-9 (PMC11156739; doi:10.1007/s11103-024-01454-9)
Supplement: Supplementary file 2 — Supplementary Material 2 [file 11103_2024_1454_MOESM2_ESM.xlsx]

## Sheet: S2
Table S2: Protein sequences used for the phylogenetic analyses between Petunia, Arabidopsis, rice and tomato
Gene ID	Gene name	Protein sequence	Gene Description
AZL87181.1	PhMFT1	MERGRDTLVLARVIGDVLDPFTRSTSLRVVYNTREVKNGCDLRPSQVINQPRVEVGGDDLRTFYTLVMVDPDAPTPSNPHLKEYLHWLVTDIPATTGVSFGNEVVCYESPRPTMGIHRLAFVLFRQLRRETVCAPENRKNFNTKDFAKLYNLGLPVAAVYFNCQRENGTGGRRIT	mother of FT and TFL1-like 1 [Petunia x hybrida]
AZL87183.1	PhBFT1	MQRGRDTLVLAGVIGDVLDPFTRSTSLRVVYNTREVKNGYDLRPSQVINQPRVEVGGDDLRTFYTLVMVDPDAPTPSNPHLKEYLHWLVTDIPATTGVSFGNEVVCYESPRPTMGIHRLAFVLFRQLRRETVYAPENRKNFNTRDFAKLYNLGLPVAAVYFNCQRENGTGGRRIM	brother of FT and TFL1-like 1 [Petunia x hybrida]
AZL87184.1	PhBFT2	MPREREPLVVGRVIGDVLDPFTRSISLRVIYRDREVHNGCELRPSQVVNQPRVEVGGDDLRTFYTLVMVDPDAPSPSDPNLREYLHWLVTDIPATTGASFGQEIVCYESPRPSMGIHRFVLVLFRQLGRQTVYAPGWRQNFNTRDFAELYNLGLPVAAVYFNCQRESGSGGRRRSAD	brother of FT and TFL1-like 2 [Petunia x hybrida]
ADF42571.1	PhFT6	MERGRDTLEVGGVIGDVLDPFTRSINLRVVYQNRDVINGCGLKPSQVTNQPRVEIGGNGLTTFYTLVMVDPDAPSPSNPNLREYLHWLVTDIPATTGVNFGNEVVCYESPRPSMGIHRIVFSLFRQLGRETVYAPGWRQNFNSRDFAALYNLGLPVAAVYFNCQRENGTGGRRG	flowering locus T 6 [Petunia x hybrida]
BAV21621.1	PhFT7	MPRGRDTLEVGGVIGDVLDPFTRSINLRVVYQNRDVINGCGLKPSQVTNQPRVEIGGNGLTTFYTLVMVDPDAPSPSNPNLREYLHWLVTDIPATTGVNFGNEVVCYESPRPSMGIHRIVFSLFRQLGRETVYAPGWRQNFNSRDFAALYNLGLPVAAVYFNCQRENGTGGRRG	flowering locus T 7[Petunia x hybrida]
AZL87172.1	PhFT1	MPRGRDTLEVGGVIGDVLDPFTRSINLRVVYQSRDVINGCGLKPSQVTNQPRVEIGGNGLTTFYTLVMVDPDAPSPSSPNLREYLHWLVTDIPATTGVNFGNEVVCYESPRPSMGIHRIVFSLFRQLGRETVYAPGWRQNFNSRDFAELYNLGLPVAAVYFNCQRENGTGGRRG	flowering locus T 1 [Petunia x hybrida]
AZL87173.1	PhFT5	MPRTDSLVLGRVIGDVLDPFTRSVDLRVNYGNRDINNACGFRPSQVVMQPRVEIGGNDLRNFYTLVMVDPDAPSPSNPNLREYLHWLVTDIPATTDATFGNEVVCYESPRPSMGIHRFVFVLFRQLGRETVYAPGWRQNFNTRDFAELYNLNLPVAAVYFNCQREGGTGGRRA	flowering locus T 5 [Petunia x hybrida]
AZL87174.1	PhFT3	MARCLEPLIVGRVVGDVLDSFSPSVKMTVTYNNKLVCNGHELFPSAVTARPRVEVQAGDLRTFFTLVMTDPDVPGPSDPYLREHLHWIVTDVPGTTDATFGRELVSYEIPRPNIGIHRFVFVLFKQKRRQSVSPPASRDHFNTRNFAEENDLGEPVAAVFFNAQRETAARRR	flowering locus T 3 [Petunia x hybrida]
AZL87175.1	PhFT4	MSSRASEPLAVGRVIGEVVDSFTPCVKMNVIYNGSKQVSNGHELMPALIASKPRVEIGGEDMRSAYTLIMTDPDAPSPSDPYLREHLHWIVADIPGTTDVSFGREIVSYETPKPVIGIHRYVFLLYKQRGRQTVKPPATRDQFNTRNFSAENGLGSPVAAVYFNAQRETAARRR	flowering locus T 4 [Petunia x hybrida]
AZL87176.1	PhFT2	MARNLEPLVVGRVVGDVLDSFNPTVKMTVTYNNKQVCNGQELLPSAVTIKPRVEVQGGDLRTFFTLVMTDPDVPGPSDPYPREHLHWIVTDIPGTTDVTFGKELVSYEIPRPNIGIHRFVFALFKQKCRQSVSPPASRDHFNARNFAKENDLGSPVAAVFFNAQRETAARRR	flowering locus T 2 [Petunia x hybrida]
AZL87182.1	PhMFT2	MAKMSDPLVIGRVVGDVIDYFSPSVNMSVIYNSNKHVYNGHELFPSSVTSKPRVEVHGGDMRSFFTMIMTDPDVPGPSDPYLREHLHRIVTDIPGTTDSSFGKEVVGYEMPMPNIGIHRFVFLLFKQKKRQTMSAPLSRDRFNTRKFAEENEFGSPVAAVFFNCQRETAARRR	mother of FT and TFL1-like 2 [Petunia x hybrida]
AZL87177.1	PhTFL1a	MSSRTIEPLVVARVIGEVVDNFIPSVKMNVIYNGSKQVFNGHELMPALIATKPRVEIGGEDMRSAYTLIMTDPDVPGPSDPYLREHLHWIVTDIPGSTDASFGREIVSYETPKPVIGIHRYVFLLYKQSGRQTVKPPTTRDQFNTRRFAAVNGLGSPVAAVYFNAQRETAARRR	terminal flower1-like a [PhTFL1a]
AZL87178.1	PhTFL1b	MASKMSDPLVIGRVIGDVVDYFSPSVKMTVIYNSNKNVYNGHELFPSSVTSKPRVQVHGGDMRSFFTLIMTDPDVPGPSDPYLREHLHWIVTDIPGTTDCSFGREVVGYEMPRPNIGIHRFVFLLFKQKKRQTVLNAPLTRDRFITRKFSEENELGSPVSAVFFNCQRETAARRR	terminal flower1-like b [PhTFL1b]
AZL87179.1	PhTFL1c	MATLVNPSRSVDPLVVGKVIGDVLDMFVPVVEFTVEYYGSKQISNGVEINPAAAAQKPRVHIQGSRDSSNLYTLVMADPDAPSPSEPTYREWLHWIVTDIPEGGDASEGRELLEYMGPQPPAGIHRYVFTLFRQTESEQVLHKPPEGRANFKTRQFASDNGLGLPVAALYFNSQKEHHAASKKR	terminal flower1-like c [PhTFL1c]
AZL87180.1	PhTFL1d	MAAKVDPLVVGRVIGDVVDMFVPSVTMSVYFGSKHVTNGCDIKPSIATDPPKITVGGHAADLFTLVMTDPDAPSPSEPNMREWVHWIVTDIPGCNNVARGKELLGYVGPRPPVGIHRYILVLFRQKAPMPGILQPPLCRSHFSTRAFAQQLDLGIPVATVYFNAHKEPANRKR	terminal flower1-like d [PhTFL1d]
AT2G27550	AtATC	MARISSDPLMVGRVIGDVVDNCLQAVKMTVTYNSDKQVYNGHELFPSVVTYKPKVEVHGGDMRSFFTLVMTDPDVPGPSDPYLREHLHWIVTDIPGTTDVSFGKEIIGYEMPRPNIGIHRFVYLLFKQTRRGSVVSVPSYRDQFNTREFAHENDLGLPVAAVFFNCQRETAARRR	CENTRORADIALIS homologue (ATC)
AT4G20370	AtTSF	MSLSRRDPLVVGSVVGDVLDPFTRLVSLKVTYGHREVTNGLDLRPSQVLNKPIVEIGGDDFRNFYTLVMVDPDVPSPSNPHQREYLHWLVTDIPATTGNAFGNEVVCYESPRPPSGIHRIVLVLFRQLGRQTVYAPGWRQQFNTREFAEIYNLGLPVAASYFNCQRENGCGGRRT	TWIN SISTER OF FT
AT1G18100	AtMFT	MAASVDPLVVGRVIGDVLDMFIPTANMSVYFGPKHITNGCEIKPSTAVNPPKVNISGHSDELYTLVMTDPDAPSPSEPNMREWVHWIVVDIPGGTNPSRGKEILPYMEPRPPVGIHRYILVLFRQNSPVGLMVQQPPSRANFSTRMFAGHFDLGLPVATVYFNAQKEPASRRR	MOTHER OF FT AND TFL1
AT1G65480	AtFT	MSINIRDPLIVSRVVGDVLDPFNRSITLKVTYGQREVTNGLDLRPSQVQNKPRVEIGGEDLRNFYTLVMVDPDVPSPSNPHLREYLHWLVTDIPATTGTTFGNEIVCYENPSPTAGIHRVVFILFRQLGRQTVYAPGWRQNFNTREFAEIYNLGLPVAAVFYNCQRESGCGGRRL	flowering locus T 1 [Arapidosis]
AT5G62040	AtBFT	MSREIEPLIVGRVIGDVLEMFNPSVTMRVTFNSNTIVSNGHELAPSLLLSKPRVEIGGQDLRSFFTLIMMDPDAPSPSNPYMREYLHWMVTDIPGTTDASFGREIVRYETPKPVAGIHRYVFALFKQRGRQAVKAAPETRECFNTNAFSSYFGLSQPVAAVYFNAQRETAPRRRPSY	BROTHER OF FT AND TFL1
AT5G03840	AtTFL1	MENMGTRVIEPLIMGRVVGDVLDFFTPTTKMNVSYNKKQVSNGHELFPSSVSSKPRVEIHGGDLRSFFTLVMIDPDVPGPSDPFLKEHLHWIVTNIPGTTDATFGKEVVSYELPRPSIGIHRFVFVLFRQKQRRVIFPNIPSRDHFNTRKFAVEYDLGLPVAAVFFNAQRETAARKR	TFL1-like genes
LOC_Os04g33570	OsRCN4	MSRVLEPLVVGKVIGEVIDNFNPTVKMTATYSSNKQVFNGHELFPSAVVSKPRVEVQGGDLRSFFTLVMTDPDVPGPSDPYLREHLHWIVTDIPGTTDASFGREVVSYESPKPNIGIHRFVLVLFKQKRRQAVTPPSSRDYFSTRRFAADNDLGLPVAAVYFNAQRETAARRR	Rice Centroradialis-like1 homogous to TFL1 gene
LOC_Os04g41130	OsFTL6	MSRDPLVVGHVVGDILDPFNKSASLKVLYNNKELTNGSELKPSQVANEPRIEIAGRDIRNLYTLVMVDPDSPSPSNPTKREYLHWLVTDIPESANASYGNEVVSYESPKPTAGIHRFVFILFRQYVQQTIYAPGWRPNFNTRDFSALYNLGPPVAAVFFNCQRENGCGGRRYIR	TFL1-like genes 6
LOC_Os01g11940	OsFTL1	MTGSSCPADSSQLLYPRRGAPTTTTTSRPPLHPLIAHAPYDVVLHRSVVLSISSARDQAELASFWCYIRLGGGASAKRAAGEDDRSRSSLTAARGGGGETMSGRGRGDPLVLGRVVGDVVDPFVRRVALRVAYGAREVANGCELRPSAVADQPRVAVGGPDMRTFYTLVMVDPDAPSPSDPNLREYLHWLVTDIPATTGVSFGTEVVCYESPRPVLGIHRLVFLLFEQLGRQTVYAPGWRQNFSTRDFAELYNLGLPVAAVYFNCQRESGTGGRRM	TFL1-like genes 1
LOC_Os01g10590	OsFTL8	MSSANSLVLGRVIGDVVDLFSPEVTLRVMYNGVRVVNGEDLRPSAVSARPSVEVMVDPDAPNPSNPTLREYLHWLVTDIPGTTDANYGREVVCYESPRPAAGIHRVAVVLFRQMARGGVDQPPLLRHNFSTRGFADDHALGAPVAAAFFTCKPEGGTGGRRFRPPSRHS	TFL1-like genes 8
LOC_Os01g54490	OsFTL9	MSGVPTVEPLVLAHVIHDVLDPFRPTMPLRITYNDRLLLAGAELKPSATVHKPRVDIGGTDLRVFYTLVLVDPDAPSPSNPSLGEMVIDIPGTTGVNCQDLMLYERPELRYGIHRMVFVLFRQLGRGTVFAPEMRHNFHCRSFAQQYHLDIVAATYFNCQREAGSGGRRFRSESS	TFL1-like genes 9
LOC_Os01g02120	OsMFT2	MARFVDPLVVGRVIGEVVDLFVPSISMTAAYGDRDISNGCLVRPSAADYPPLVRISGRRNDLYTLIMTDPDAPSPSDPSMREFLHWIVVNIPGGTDASKGEEMVEYMGPRPTVGIHRYVLVLYEQKARFVDGALMPPADRPNFNTRAFAAYHQLGLPTAVVHFNSQREPANRRR	Mother of FT and TFL1 gene
LOC_Os02g39064	OsFTL5	MSRDPLVVGNVVGDILDPFIKSASLRVLYSNRELTNGSELKPSQVANEPRIEIAGRDMRTLYTLVMVDPDSPSPSNPTKREYLHWLVTDIPETTNASFGNEIVSYESPKPTAGIHRFVFVLFRQSVQQTIYAPGWRQNFNTRDFSALYNLGPPVAAVFFNCQRENGCGGRRYIR	TFL1-like genes 5
LOC_Os02g32950	OsRCN4	MSRVLEPLIVGKVIGEVLDNFNPTVKMTATYGANKQVFNGHEFFPSAVAGKPRVEVQGGDLRSFFTLVMTDPDVPGPSDPYLREHLHWIVTDIPGTTDASFGREVVSYESPRPNIGIHRFILVLFRQKRRQAVSPPPSRDRFSTRQFAEDNDLGLPVAAVYFNAQRETAARRR	Rice Centroradialis-like1 homogous to TFL1 gene
LOC_Os02g13830	OsFTL13	MANDSLATGRVIGDVLDPFISTVDLTVMYGDDGMPVISGVELRAPAVAEKPVVEVGGDDLRVAYTLVMVDPDAPNPSNPTLREYLHWMVTDIPASTDATYGREVVCYESPNPTTGIHRMVLVLFRQLGRETVYAPAVRHNFTTRAFARRYNLGAPVAAVYFNCQRQAGSGGRRFTGPYTSRRRQA	TFL1-like genes 13
LOC_Os09g33850	OsFTL4	MSRGRDPLALSQVIGDVLDPFIKSAAMRINYGEKEITNGTGVRSSAVFTAPHVEIEGRDQTKLYTLVMVDPDAPSPSKPEYREYLHWLVTDIPEAIDARFGNEIVPYEAPRPPAGIHRLVFVLFKQEARQTVYAPGWRQNFNVRDFSAFYNLGPPVAALYFNCQKESGVGGRR	TFL1-like genes 4
LOC_Os06g30370	OsMFT1	MASHVDPLVVGRVIGDVVDLFVPTTAMSVRFGTKDLTNGCEIKPSVAAAPPAVQIAGRVNELFALVMTDPDAPSPSEPTMREWLHWLVVNIPGGTDPSQGDVVVPYMGPRPPVGIHRYVMVLFQQKARVAAPPPDEDAARARFSTRAFADRHDLGLPVAALYFNAQKEPANRRRRY	Mother of FT and TFL1 gene
LOC_Os06g06320	OsFTL2	MAGSGRDRDPLVVGRVVGDVLDAFVRSTNLKVTYGSKTVSNGCELKPSMVTHQPRVEVGGNDMRTFYTLVMVDPDAPSPSDPNLREYLHWLVTDIPGTTAASFGQEVMCYESPRPTMGIHRLVFVLFQQLGRQTVYAPGWRQNFNTKDFAELYNLGSPVAAVYFNCQREAGSGGRRVYP	TFL1-like genes 2
LOC_Os06g06300	OsFTL3	MAGSGRDDPLVVGRIVGDVLDPFVRITNLSVSYGARIVSNGCELKPSMVTQQPRVVVGGNDMRTFYTLVMVDPDAPSPSNPNLREYLHWLVTDIPGTTGATFGQEVMCYESPRPTMGIHRLVFVLFQQLGRQTVYAPGWRQNFSTRNFAELYNLGSPVATVYFNCQREAGSGGRRVYP	TFL1-like genes 3
LOC_Os06g35940	OsFTL12	MANDSLTRSHIVGDVLDQFSNSVPLTVMYDGRPVFNGKEFRSSAVSMKPRVEIGGDDFRFAYTLVMVDPDAPNPSNPTLREYLHWMVTDIPSSTDDSFGREIVTYESPSPTMGIHRIVMVLYQQLGRGTVFAPQVRQNFNLRSFARRFNLGKPVAAMYFNCQRPTGTGGRRPT	TFL1-like genes 12
LOC_Os12g05590	OsRCN43	MSRSVEPLVVGRVIGEVIDSFNPCTKMIVTYNSNKLVFNGHEFYPSAVVSKPRVEVQGGDMRSFFTLVMTDPDVPGPSDPYLREHLHWIVTDIPGTTDASFGREIISYESPKPSIGIHRFVFVLFKQKRRQAVVVPSSRDHFNTRQFAEENELGLPVAAVYFNAQRETAARRR	Rice Centroradialis-like1 homogous to TFL1 gene
LOC_Os12g13030	OsFTL7	MSMSRDPLVVGSIVGDVVDHFGASALLRLFYNHREMTSGSELRPSQVAGEPAVQITGGRDGRALYTLVMVDPDAPSPSNPSKREYLHWLVTDVPEGGDTSKGTEVVAYESPRPTAGIHRLVFIVFRQTVRQSIYAPGWRSNFNTRDFAACYSLGSPVAAAYFNCQREGGCGGRRYRS	TFL1-like genes 7
LOC_Os05g44180	OsFTL10	MDPLYLSQIIPDVLDPFISTISLRVTYNSRLLLAGAALKPSAVVSKPQVDVGGNDMRVSYTLVLVDPDAPSPSDPSLREYLHWMVTDIPETTSISFGEELILYEKPEPRSGIHRMVFVLFRQLGRRTVFAPEKRHNFNCRIFARQHHLNIVAATYFNCQREAGWGGRKFAPEGP	TFL1-like genes 10
LOC_Os11g05470	OsRCN41	MSRSVEPLVVGRVIGEVLDTFNPCMKMIVTYNSNKLVFNGHELYPSAVVSKPRVEVQGGDLRSFFTLVMTDPDVPGPSDPYLREHLHWIVTDIPGTTDASFGREVISYESPKPNIGIHRFIFVLFKQKRRQTVIVPSFRDHFNTRRFAEENDLGLPVAAVYFNAQRETAARRR	Rice Centroradialis-like1 homogous to TFL1 gene
LOC_Os11g18870	OsFTL11	MSRDPLVVGHVVGDIVDPFVTTASLRVFYNSKEMTNGSELKPSQVLNQPRIYIEGRDMRTLYTLVMVDPDAPSPSNPTKREYLHWMVTDIPETTDARFGNEIVPYESPRPTAGIHRFVFILFRQSVRQTTYAPGWRQNFNTRDFAELYNLGSPVAALFFNCQRENGCGGRRCVR	TFL1-like genes 11
Solyc05g053850	SlSP5G	MPRDPLIVSGVVGDVVDPFTRCVDFGVVYNNRVVYNGCSLRPSQVVNQPRVDIDGDDLRTFYTLIMVDPDAPNPSNPNLREYLHWLVTDIPAATGATFGNEVVGYESPRPSMGIHRYIFVLYRQLGCDAIDAPDIIDSRQNFNTRDFARFHNLGLPVAAVYFNCNREGGTGGRRL	SELF PRUNING 5G
Solyc05g055660	SlSP6A	MPRVDPLIVGRVIGEVLDPFTRSVDLRVVYNNREVNNACVLKPSQVVMQPKVYIGGDDLRTFYTLIMVDPDAPSPSNPNLREYLHWLVTDIPATTDTRFGNEIVCYENPTPTMGIHRFVLVLFRQLGRETVYPPGWRQNF	SP6A (SELF PRUNING 6A)
Solyc11g008640	SlSP5G2	MQRERDTLRLARVIGDVLDPFTKSINLRVVYNNKEIRNGCDLRPSMVVNQPRVEVGGDDFQTFYTLVMVDPDAPTPSNPCHKDYLHWLVTNIPASTGVTFGNEVVSYECPRPTMGIHRLVLVLFRQLRREIIYAPENRQNFDTREFAKLYNFGLPVAAVYFNCQRENGTGGRRI	SP11B-1 (SELF PRUNING 11B-1)
Solyc11g008650	SlFT1	MKLYVMSPRPSKGIHRIVFSLFRQLGRETVYAPNWRQNFNTRQFAELYNLGLPVAAVYFNCQRENGTGGRRCE	Tomato flowering locus T
Solyc09g009560	SlSP9D	MARSLEPLIVGRVIGDVIDSFNPTIKMSITYNNKLVCNGHELFPSVVSSRPKVEVQGGDLRTFFTLVMTDPDVPGPSDPYMREHLHWIITDIPGTTDATFGRELVSYETPRPNIGIHRFVFVLFKQKSRSSVSQPTSRDHFNTRNFAQENNLEQPVTAVFFNAQRETAARRR	SP9D (SELF PRUNING 9D)
Solyc02g079290	SlSP2G	MANMETSARSVDPLVVGKVIGDVLDMFVPVVDFTVEYASKQISNNGVEIKPAEAAQKPRVHIKGSLHSNNLYTLVMADPDAPSPSEPTFREWLHWIVTDIPEGGDASQGREMVEYMGPKPPAGIHRYVFTLFRQKEAEQVPHKPPQGRSNFKTRQFASDNGLDLPVAALYFNSQKEHAAHH	Tomato locus
Solyc06g074350	SlSP	MASKMCEPLVIGRVIGEVVDYFCPSVKMSVVYNNNKHVYNGHEFFPSSVTSKPRVEVHGGDLRSFFTLIMIDPDVLGPSDPYLREHLHWIVTDIPGTTDCSFGREVVGYEMPRPNIGIHRFVFLLFKQKKRQTISSAPVSRDQFSSRKFSEENELGSPVAAVFFNCQRETAARRR	Tomato locus SP (SELF PRUNING)
Solyc01g009560	SlCEN1.3	MSCRDIEPLIVAKVIGEVVDSFNPSVKMNVTYNGTKQVFNGHELMPLVIASKPRVEIGGEDMRSAYTLVMIDPDVPGPSDPYLREHLHWIVTDIPGSTDASFGREIISYVNPKPVIGIHRYVFVLYKQNRGRQTVKPSVSRDHFNTRKFAVENGLGSPVAAVYFNAQRETAAR	Tomato locus
Solyc01g009580	SlCEN1.2	MNTSSKATSAITQSVVYIKSSLQVKLLKPSHIYLSIASIAYTKKTHNMSCRDIEPLIVARVIGEVVDSFNPSVKMNVIYNGTKQVFNGHELMPLVIASKPRVEIGGEDMRSAYTLIMTDPDVPGPSDPYLREHLHWIVTDIPGSTDVSFGKEIVSYESPKPVIGIHRYVFILYKQNRGRQTVKPPVTRDHFNARKFAVENGLGSPVAAVYFNAQRETAARRR	Tomato locus
Solyc03g063100	SlSP3D	MPRERDPLVVGRVVGDVLDPFTRTIGLRVIYRDREVNNGCELRPSQVINQPRVEVGGDDLRTFFTLVMVDPDAPSPSDPNLREYLHWLVTDIPATTGSSFGQEIVSYESPRPSMGIHRFVFVLFRQLGRQTVYAPGWRQNFNTRDFAELYNLGLPVAAVYFNCQRESGSGGRRRSAD	Tomato locus sft (single flower truss)
Solyc03g026050	SlCEN1.1	MSSRSTCEPLAVGRVIGEVVDSFSPSVKMKVIYNGRKQVSNGHEIMPAVVATQPRVEIGGEDMRSAYTLIMTDPDAPSPSDPYLREHLHWIVTDIPGTTDISFGREIVCYETPKPVIGIHRYVFLLYKQRGRQTVRAPATRDQFNTRSFSAENGLGSPVAAVYFNAQRETAARRR	Tomato locus SP3C (SELF PRUNING 3C)
Solyc03g119100	SlMFT	MGGKVDPLVVGRVIGDVVDMFVPSVTMSVHYANKHVNNGCDIKPSIATEPPKIAIGGQPDEFYTLVMTDPDAPSPSEPTMREWVHWIVTDIPGCSNVGRGKEVLGYVGPRPPVGIHRYILVLFRQNAPMQEIFQAPVARAHFRTRMFAHQLDLGVPVATVYFNAHKEPANRKR	Tomato locus
Solyc11g008660	SlSP5G1	MSSIRGRDTLELGGVISDVLDPFTRSINLSVVYNHREVINGTNLRPSQITNQPRVEVGGNDLSTFYTLIVVDPDAPSPSNPNLREYLHWLVTDIPATTGVTFGKFFFFKKNLLLLIMQYLYISFHSNDYFY	SP11B-1 (SELF PRUNING 11B-1)
