# Supplementary material for: CRISPR/Cas9-mediated mutagenesis of FT/TFL1 in petunia improves plant architecture and early flowering
Source: Plant Mol Biol. 2024 Jun 6;114(3):69. doi: 10.1007/s11103-024-01454-9 (PMC11156739; doi:10.1007/s11103-024-01454-9)
Supplement: Supplementary file 3 — Supplementary Material 3 [file 11103_2024_1454_MOESM3_ESM.xlsx]

## Sheet: S3a
Table S3: Protein-protein interaction network, annotation, descriptions, and node degree
#node1	node2	node1_string_id	node2_string_id	coexpression	experimentally_determined_interaction	automated_textmining	combined_score
AGL24	TFL1	3702.O82794	3702.P93003	0.274	0	0.899	0.924
AGL24	LFY	3702.O82794	3702.Q00958	0.093	0	0.929	0.932
BFT	MLE2.7	3702.Q9FIT4	3702.Q8GWQ6	0	0.963	0	0.963
CEN	MLE2.7	3702.Q9ZNV5	3702.Q8GWQ6	0	0.963	0	0.963
FD	FT	3702.Q84JK2	3702.Q9SXZ2	0	0.777	0.785	0.95
FT	FD	3702.Q9SXZ2	3702.Q84JK2	0	0.777	0.785	0.95
FT	MLE2.7	3702.Q9SXZ2	3702.Q8GWQ6	0	0.963	0	0.963
LFY	SOC1	3702.Q00958	3702.O64645	0.045	0	0.964	0.964
LFY	AGL24	3702.Q00958	3702.O82794	0.093	0	0.929	0.932
LFY	TFL1	3702.Q00958	3702.P93003	0.095	0	0.934	0.938
MLE2.7	TFL1	3702.Q8GWQ6	3702.P93003	0	0.963	0	0.963
MLE2.7	FT	3702.Q8GWQ6	3702.Q9SXZ2	0	0.963	0	0.963
MLE2.7	BFT	3702.Q8GWQ6	3702.Q9FIT4	0	0.963	0	0.963
MLE2.7	CEN	3702.Q8GWQ6	3702.Q9ZNV5	0	0.963	0	0.963
SOC1	TFL1	3702.O64645	3702.P93003	0.113	0	0.926	0.931
SOC1	LFY	3702.O64645	3702.Q00958	0.045	0	0.964	0.964
TFL1	SOC1	3702.P93003	3702.O64645	0.113	0	0.926	0.931
TFL1	AGL24	3702.P93003	3702.O82794	0.274	0	0.899	0.924
TFL1	LFY	3702.P93003	3702.Q00958	0.095	0	0.934	0.938
TFL1	MLE2.7	3702.P93003	3702.Q8GWQ6	0	0.963	0	0.963

## Sheet: S3b
Table S3: Protein-protein interaction network, annotation, descriptions, and node degree
#node	identifier	category	term ID	term description
AGL24	3702.O82794	GO Process	GO:0000003	Reproduction
AGL24	3702.O82794	GO Process	GO:0003006	Developmental process involved in reproduction
AGL24	3702.O82794	GO Process	GO:0006355	Regulation of transcription, DNA-templated
AGL24	3702.O82794	GO Process	GO:0006357	Regulation of transcription by RNA polymerase II
AGL24	3702.O82794	GO Process	GO:0007275	Multicellular organism development
AGL24	3702.O82794	GO Process	GO:0009719	Response to endogenous stimulus
AGL24	3702.O82794	GO Process	GO:0009725	Response to hormone
AGL24	3702.O82794	GO Process	GO:0009739	Response to gibberellin
AGL24	3702.O82794	GO Process	GO:0009791	Post-embryonic development
AGL24	3702.O82794	GO Process	GO:0009888	Tissue development
AGL24	3702.O82794	GO Process	GO:0009889	Regulation of biosynthetic process
AGL24	3702.O82794	GO Process	GO:0009891	Positive regulation of biosynthetic process
AGL24	3702.O82794	GO Process	GO:0009893	Positive regulation of metabolic process
AGL24	3702.O82794	GO Process	GO:0009908	Flower development
AGL24	3702.O82794	GO Process	GO:0009987	Cellular process
AGL24	3702.O82794	GO Process	GO:0010033	Response to organic substance
AGL24	3702.O82794	GO Process	GO:0010073	Meristem maintenance
AGL24	3702.O82794	GO Process	GO:0010074	Maintenance of meristem identity
AGL24	3702.O82794	GO Process	GO:0010077	Maintenance of inflorescence meristem identity
AGL24	3702.O82794	GO Process	GO:0010219	Regulation of vernalization response
AGL24	3702.O82794	GO Process	GO:0010220	Positive regulation of vernalization response
AGL24	3702.O82794	GO Process	GO:0010468	Regulation of gene expression
AGL24	3702.O82794	GO Process	GO:0010556	Regulation of macromolecule biosynthetic process
AGL24	3702.O82794	GO Process	GO:0010557	Positive regulation of macromolecule biosynthetic process
AGL24	3702.O82794	GO Process	GO:0010604	Positive regulation of macromolecule metabolic process
AGL24	3702.O82794	GO Process	GO:0019219	Regulation of nucleobase-containing compound metabolic process
AGL24	3702.O82794	GO Process	GO:0019222	Regulation of metabolic process
AGL24	3702.O82794	GO Process	GO:0019827	Stem cell population maintenance
AGL24	3702.O82794	GO Process	GO:0022414	Reproductive process
AGL24	3702.O82794	GO Process	GO:0030154	Cell differentiation
AGL24	3702.O82794	GO Process	GO:0031323	Regulation of cellular metabolic process
AGL24	3702.O82794	GO Process	GO:0031325	Positive regulation of cellular metabolic process
AGL24	3702.O82794	GO Process	GO:0031326	Regulation of cellular biosynthetic process
AGL24	3702.O82794	GO Process	GO:0031328	Positive regulation of cellular biosynthetic process
AGL24	3702.O82794	GO Process	GO:0032501	Multicellular organismal process
AGL24	3702.O82794	GO Process	GO:0032502	Developmental process
AGL24	3702.O82794	GO Process	GO:0033993	Response to lipid
AGL24	3702.O82794	GO Process	GO:0040034	Regulation of development, heterochronic
AGL24	3702.O82794	GO Process	GO:0042221	Response to chemical
AGL24	3702.O82794	GO Process	GO:0045893	Positive regulation of transcription, DNA-templated
AGL24	3702.O82794	GO Process	GO:0045935	Positive regulation of nucleobase-containing compound metabolic process
AGL24	3702.O82794	GO Process	GO:0045944	Positive regulation of transcription by RNA polymerase II
AGL24	3702.O82794	GO Process	GO:0048367	Shoot system development
AGL24	3702.O82794	GO Process	GO:0048438	Floral whorl development
AGL24	3702.O82794	GO Process	GO:0048506	Regulation of timing of meristematic phase transition
AGL24	3702.O82794	GO Process	GO:0048507	Meristem development
AGL24	3702.O82794	GO Process	GO:0048509	Regulation of meristem development
AGL24	3702.O82794	GO Process	GO:0048510	Regulation of timing of transition from vegetative to reproductive phase
AGL24	3702.O82794	GO Process	GO:0048518	Positive regulation of biological process
AGL24	3702.O82794	GO Process	GO:0048522	Positive regulation of cellular process
AGL24	3702.O82794	GO Process	GO:0048583	Regulation of response to stimulus
AGL24	3702.O82794	GO Process	GO:0048584	Positive regulation of response to stimulus
AGL24	3702.O82794	GO Process	GO:0048608	Reproductive structure development
AGL24	3702.O82794	GO Process	GO:0048731	System development
AGL24	3702.O82794	GO Process	GO:0048856	Anatomical structure development
AGL24	3702.O82794	GO Process	GO:0048869	Cellular developmental process
AGL24	3702.O82794	GO Process	GO:0050789	Regulation of biological process
AGL24	3702.O82794	GO Process	GO:0050793	Regulation of developmental process
AGL24	3702.O82794	GO Process	GO:0050794	Regulation of cellular process
AGL24	3702.O82794	GO Process	GO:0050896	Response to stimulus
AGL24	3702.O82794	GO Process	GO:0051171	Regulation of nitrogen compound metabolic process
AGL24	3702.O82794	GO Process	GO:0051173	Positive regulation of nitrogen compound metabolic process
AGL24	3702.O82794	GO Process	GO:0051252	Regulation of RNA metabolic process
AGL24	3702.O82794	GO Process	GO:0051254	Positive regulation of RNA metabolic process
AGL24	3702.O82794	GO Process	GO:0060255	Regulation of macromolecule metabolic process
AGL24	3702.O82794	GO Process	GO:0061458	Reproductive system development
AGL24	3702.O82794	GO Process	GO:0065007	Biological regulation
AGL24	3702.O82794	GO Process	GO:0080090	Regulation of primary metabolic process
AGL24	3702.O82794	GO Process	GO:0080134	Regulation of response to stress
AGL24	3702.O82794	GO Process	GO:0090567	Reproductive shoot system development
AGL24	3702.O82794	GO Process	GO:0098727	Maintenance of cell number
AGL24	3702.O82794	GO Process	GO:1901700	Response to oxygen-containing compound
AGL24	3702.O82794	GO Process	GO:1902680	Positive regulation of RNA biosynthetic process
AGL24	3702.O82794	GO Process	GO:1903506	Regulation of nucleic acid-templated transcription
AGL24	3702.O82794	GO Process	GO:1903508	Positive regulation of nucleic acid-templated transcription
AGL24	3702.O82794	GO Process	GO:2001141	Regulation of RNA biosynthetic process
AGL24	3702.O82794	GO Function	GO:0000976	Transcription cis-regulatory region binding
AGL24	3702.O82794	GO Function	GO:0000977	RNA polymerase II transcription regulatory region sequence-specific DNA binding
AGL24	3702.O82794	GO Function	GO:0000978	RNA polymerase II cis-regulatory region sequence-specific DNA binding
AGL24	3702.O82794	GO Function	GO:0000981	DNA-binding transcription factor activity, RNA polymerase II-specific
AGL24	3702.O82794	GO Function	GO:0000987	Cis-regulatory region sequence-specific DNA binding
AGL24	3702.O82794	GO Function	GO:0001067	Transcription regulatory region nucleic acid binding
AGL24	3702.O82794	GO Function	GO:0003676	Nucleic acid binding
AGL24	3702.O82794	GO Function	GO:0003677	DNA binding
AGL24	3702.O82794	GO Function	GO:0003690	Double-stranded DNA binding
AGL24	3702.O82794	GO Function	GO:0003700	DNA-binding transcription factor activity
AGL24	3702.O82794	GO Function	GO:0005488	Binding
AGL24	3702.O82794	GO Function	GO:0005515	Protein binding
AGL24	3702.O82794	GO Function	GO:0042802	Identical protein binding
AGL24	3702.O82794	GO Function	GO:0042803	Protein homodimerization activity
AGL24	3702.O82794	GO Function	GO:0043565	Sequence-specific DNA binding
AGL24	3702.O82794	GO Function	GO:0046982	Protein heterodimerization activity
AGL24	3702.O82794	GO Function	GO:0046983	Protein dimerization activity
AGL24	3702.O82794	GO Function	GO:0097159	Organic cyclic compound binding
AGL24	3702.O82794	GO Function	GO:0140110	Transcription regulator activity
AGL24	3702.O82794	GO Function	GO:1901363	Heterocyclic compound binding
AGL24	3702.O82794	GO Function	GO:1990837	Sequence-specific double-stranded DNA binding
AGL24	3702.O82794	GO Component	GO:0005622	Intracellular anatomical structure
AGL24	3702.O82794	GO Component	GO:0005634	Nucleus
AGL24	3702.O82794	GO Component	GO:0005737	Cytoplasm
AGL24	3702.O82794	GO Component	GO:0043226	Organelle
AGL24	3702.O82794	GO Component	GO:0043227	Membrane-bounded organelle
AGL24	3702.O82794	GO Component	GO:0043229	Intracellular organelle
AGL24	3702.O82794	GO Component	GO:0043231	Intracellular membrane-bounded organelle
AGL24	3702.O82794	GO Component	GO:0110165	Cellular anatomical entity
AGL24	3702.O82794	STRING clusters	CL:26481	Mixed, incl. Circadian rhythm - plant, and B-box-type zinc finger
AGL24	3702.O82794	STRING clusters	CL:26482	Mixed, incl. Circadian rhythm - plant, and B-box-type zinc finger
AGL24	3702.O82794	STRING clusters	CL:26673	Mixed, incl. Flower development: initiation, and SBP domain
AGL24	3702.O82794	STRING clusters	CL:26676	Mixed, incl. Flower development: initiation, and SBP domain
AGL24	3702.O82794	STRING clusters	CL:26678	Flower development: initiation, and SBP domain
AGL24	3702.O82794	STRING clusters	CL:26679	Flower development: initiation, and SBP domain
AGL24	3702.O82794	STRING clusters	CL:26682	Mixed, incl. Maintenance of inflorescence meristem identity, and Phosphatidylethanolamine-binding, conserved site
AGL24	3702.O82794	STRING clusters	CL:26683	Maintenance of inflorescence meristem identity, and Squamosa promoter-binding protein
AGL24	3702.O82794	Reactome	MAP-1266738	Developmental Biology
AGL24	3702.O82794	WikiPathways	WP2108	Flower development: initiation
AGL24	3702.O82794	COMPARTMENTS	GOCC:0005622	Intracellular
AGL24	3702.O82794	COMPARTMENTS	GOCC:0005634	Nucleus
AGL24	3702.O82794	COMPARTMENTS	GOCC:0005737	Cytoplasm
AGL24	3702.O82794	COMPARTMENTS	GOCC:0032039	Integrator complex
AGL24	3702.O82794	COMPARTMENTS	GOCC:0032991	Protein-containing complex
AGL24	3702.O82794	COMPARTMENTS	GOCC:0043226	Organelle
AGL24	3702.O82794	COMPARTMENTS	GOCC:0043227	Membrane-bounded organelle
AGL24	3702.O82794	COMPARTMENTS	GOCC:0043229	Intracellular organelle
AGL24	3702.O82794	COMPARTMENTS	GOCC:0043231	Intracellular membrane-bounded organelle
AGL24	3702.O82794	COMPARTMENTS	GOCC:0110165	Cellular anatomical entity
AGL24	3702.O82794	UniProt Keywords	KW-0010	Activator
AGL24	3702.O82794	UniProt Keywords	KW-0217	Developmental protein
AGL24	3702.O82794	UniProt Keywords	KW-0221	Differentiation
AGL24	3702.O82794	UniProt Keywords	KW-0238	DNA-binding
AGL24	3702.O82794	UniProt Keywords	KW-0287	Flowering
AGL24	3702.O82794	UniProt Keywords	KW-0539	Nucleus
AGL24	3702.O82794	UniProt Keywords	KW-0597	Phosphoprotein
AGL24	3702.O82794	UniProt Keywords	KW-0804	Transcription
AGL24	3702.O82794	UniProt Keywords	KW-0805	Transcription regulation
AGL24	3702.O82794	UniProt Keywords	KW-0963	Cytoplasm
AGL24	3702.O82794	Pfam	PF01486	K-box region
AGL24	3702.O82794	InterPro	IPR002100	Transcription factor, MADS-box
AGL24	3702.O82794	InterPro	IPR002487	Transcription factor, K-box
AGL24	3702.O82794	InterPro	IPR033896	MADS MEF2-like
AGL24	3702.O82794	InterPro	IPR036879	Transcription factor, MADS-box superfamily
AGL24	3702.O82794	SMART	SM00432	MADS
AGL8	3702.Q38876	GO Process	GO:0000003	Reproduction
AGL8	3702.Q38876	GO Process	GO:0003006	Developmental process involved in reproduction
AGL8	3702.Q38876	GO Process	GO:0006355	Regulation of transcription, DNA-templated
AGL8	3702.Q38876	GO Process	GO:0006357	Regulation of transcription by RNA polymerase II
AGL8	3702.Q38876	GO Process	GO:0007275	Multicellular organism development
AGL8	3702.Q38876	GO Process	GO:0009653	Anatomical structure morphogenesis
AGL8	3702.Q38876	GO Process	GO:0009791	Post-embryonic development
AGL8	3702.Q38876	GO Process	GO:0009888	Tissue development
AGL8	3702.Q38876	GO Process	GO:0009889	Regulation of biosynthetic process
AGL8	3702.Q38876	GO Process	GO:0009891	Positive regulation of biosynthetic process
AGL8	3702.Q38876	GO Process	GO:0009893	Positive regulation of metabolic process
AGL8	3702.Q38876	GO Process	GO:0009908	Flower development
AGL8	3702.Q38876	GO Process	GO:0009909	Regulation of flower development
AGL8	3702.Q38876	GO Process	GO:0009911	Positive regulation of flower development
AGL8	3702.Q38876	GO Process	GO:0009987	Cellular process
AGL8	3702.Q38876	GO Process	GO:0010073	Meristem maintenance
AGL8	3702.Q38876	GO Process	GO:0010074	Maintenance of meristem identity
AGL8	3702.Q38876	GO Process	GO:0010077	Maintenance of inflorescence meristem identity
AGL8	3702.Q38876	GO Process	GO:0010154	Fruit development
AGL8	3702.Q38876	GO Process	GO:0010468	Regulation of gene expression
AGL8	3702.Q38876	GO Process	GO:0010556	Regulation of macromolecule biosynthetic process
AGL8	3702.Q38876	GO Process	GO:0010557	Positive regulation of macromolecule biosynthetic process
AGL8	3702.Q38876	GO Process	GO:0010604	Positive regulation of macromolecule metabolic process
AGL8	3702.Q38876	GO Process	GO:0019219	Regulation of nucleobase-containing compound metabolic process
AGL8	3702.Q38876	GO Process	GO:0019222	Regulation of metabolic process
AGL8	3702.Q38876	GO Process	GO:0019827	Stem cell population maintenance
AGL8	3702.Q38876	GO Process	GO:0022414	Reproductive process
AGL8	3702.Q38876	GO Process	GO:0030154	Cell differentiation
AGL8	3702.Q38876	GO Process	GO:0031323	Regulation of cellular metabolic process
AGL8	3702.Q38876	GO Process	GO:0031325	Positive regulation of cellular metabolic process
AGL8	3702.Q38876	GO Process	GO:0031326	Regulation of cellular biosynthetic process
AGL8	3702.Q38876	GO Process	GO:0031328	Positive regulation of cellular biosynthetic process
AGL8	3702.Q38876	GO Process	GO:0032501	Multicellular organismal process
AGL8	3702.Q38876	GO Process	GO:0032502	Developmental process
AGL8	3702.Q38876	GO Process	GO:0040007	Growth
AGL8	3702.Q38876	GO Process	GO:0045893	Positive regulation of transcription, DNA-templated
AGL8	3702.Q38876	GO Process	GO:0045935	Positive regulation of nucleobase-containing compound metabolic process
AGL8	3702.Q38876	GO Process	GO:0045944	Positive regulation of transcription by RNA polymerase II
AGL8	3702.Q38876	GO Process	GO:0048367	Shoot system development
AGL8	3702.Q38876	GO Process	GO:0048507	Meristem development
AGL8	3702.Q38876	GO Process	GO:0048518	Positive regulation of biological process
AGL8	3702.Q38876	GO Process	GO:0048522	Positive regulation of cellular process
AGL8	3702.Q38876	GO Process	GO:0048580	Regulation of post-embryonic development
AGL8	3702.Q38876	GO Process	GO:0048582	Positive regulation of post-embryonic development
AGL8	3702.Q38876	GO Process	GO:0048589	Developmental growth
AGL8	3702.Q38876	GO Process	GO:0048608	Reproductive structure development
AGL8	3702.Q38876	GO Process	GO:0048731	System development
AGL8	3702.Q38876	GO Process	GO:0048831	Regulation of shoot system development
AGL8	3702.Q38876	GO Process	GO:0048856	Anatomical structure development
AGL8	3702.Q38876	GO Process	GO:0048869	Cellular developmental process
AGL8	3702.Q38876	GO Process	GO:0050789	Regulation of biological process
AGL8	3702.Q38876	GO Process	GO:0050793	Regulation of developmental process
AGL8	3702.Q38876	GO Process	GO:0050794	Regulation of cellular process
AGL8	3702.Q38876	GO Process	GO:0051094	Positive regulation of developmental process
AGL8	3702.Q38876	GO Process	GO:0051171	Regulation of nitrogen compound metabolic process
AGL8	3702.Q38876	GO Process	GO:0051173	Positive regulation of nitrogen compound metabolic process
AGL8	3702.Q38876	GO Process	GO:0051239	Regulation of multicellular organismal process
AGL8	3702.Q38876	GO Process	GO:0051240	Positive regulation of multicellular organismal process
AGL8	3702.Q38876	GO Process	GO:0051252	Regulation of RNA metabolic process
AGL8	3702.Q38876	GO Process	GO:0051254	Positive regulation of RNA metabolic process
AGL8	3702.Q38876	GO Process	GO:0060255	Regulation of macromolecule metabolic process
AGL8	3702.Q38876	GO Process	GO:0060560	Developmental growth involved in morphogenesis
AGL8	3702.Q38876	GO Process	GO:0061458	Reproductive system development
AGL8	3702.Q38876	GO Process	GO:0065007	Biological regulation
AGL8	3702.Q38876	GO Process	GO:0080090	Regulation of primary metabolic process
AGL8	3702.Q38876	GO Process	GO:0090567	Reproductive shoot system development
AGL8	3702.Q38876	GO Process	GO:0098727	Maintenance of cell number
AGL8	3702.Q38876	GO Process	GO:1902680	Positive regulation of RNA biosynthetic process
AGL8	3702.Q38876	GO Process	GO:1903506	Regulation of nucleic acid-templated transcription
AGL8	3702.Q38876	GO Process	GO:1903508	Positive regulation of nucleic acid-templated transcription
AGL8	3702.Q38876	GO Process	GO:2000026	Regulation of multicellular organismal development
AGL8	3702.Q38876	GO Process	GO:2000241	Regulation of reproductive process
AGL8	3702.Q38876	GO Process	GO:2000243	Positive regulation of reproductive process
AGL8	3702.Q38876	GO Process	GO:2001141	Regulation of RNA biosynthetic process
AGL8	3702.Q38876	GO Function	GO:0000976	Transcription cis-regulatory region binding
AGL8	3702.Q38876	GO Function	GO:0000977	RNA polymerase II transcription regulatory region sequence-specific DNA binding
AGL8	3702.Q38876	GO Function	GO:0000978	RNA polymerase II cis-regulatory region sequence-specific DNA binding
AGL8	3702.Q38876	GO Function	GO:0000981	DNA-binding transcription factor activity, RNA polymerase II-specific
AGL8	3702.Q38876	GO Function	GO:0000987	Cis-regulatory region sequence-specific DNA binding
AGL8	3702.Q38876	GO Function	GO:0001067	Transcription regulatory region nucleic acid binding
AGL8	3702.Q38876	GO Function	GO:0003676	Nucleic acid binding
AGL8	3702.Q38876	GO Function	GO:0003677	DNA binding
AGL8	3702.Q38876	GO Function	GO:0003690	Double-stranded DNA binding
AGL8	3702.Q38876	GO Function	GO:0003700	DNA-binding transcription factor activity
AGL8	3702.Q38876	GO Function	GO:0005488	Binding
AGL8	3702.Q38876	GO Function	GO:0005515	Protein binding
AGL8	3702.Q38876	GO Function	GO:0043565	Sequence-specific DNA binding
AGL8	3702.Q38876	GO Function	GO:0046983	Protein dimerization activity
AGL8	3702.Q38876	GO Function	GO:0097159	Organic cyclic compound binding
AGL8	3702.Q38876	GO Function	GO:0140110	Transcription regulator activity
AGL8	3702.Q38876	GO Function	GO:1901363	Heterocyclic compound binding
AGL8	3702.Q38876	GO Function	GO:1990837	Sequence-specific double-stranded DNA binding
AGL8	3702.Q38876	GO Component	GO:0005622	Intracellular anatomical structure
AGL8	3702.Q38876	GO Component	GO:0005634	Nucleus
AGL8	3702.Q38876	GO Component	GO:0043226	Organelle
AGL8	3702.Q38876	GO Component	GO:0043227	Membrane-bounded organelle
AGL8	3702.Q38876	GO Component	GO:0043229	Intracellular organelle
AGL8	3702.Q38876	GO Component	GO:0043231	Intracellular membrane-bounded organelle
AGL8	3702.Q38876	GO Component	GO:0110165	Cellular anatomical entity
AGL8	3702.Q38876	STRING clusters	CL:26481	Mixed, incl. Circadian rhythm - plant, and B-box-type zinc finger
AGL8	3702.Q38876	STRING clusters	CL:26482	Mixed, incl. Circadian rhythm - plant, and B-box-type zinc finger
AGL8	3702.Q38876	STRING clusters	CL:26673	Mixed, incl. Flower development: initiation, and SBP domain
AGL8	3702.Q38876	STRING clusters	CL:26676	Mixed, incl. Flower development: initiation, and SBP domain
AGL8	3702.Q38876	STRING clusters	CL:26678	Flower development: initiation, and SBP domain
AGL8	3702.Q38876	STRING clusters	CL:26679	Flower development: initiation, and SBP domain
AGL8	3702.Q38876	STRING clusters	CL:26682	Mixed, incl. Maintenance of inflorescence meristem identity, and Phosphatidylethanolamine-binding, conserved site
AGL8	3702.Q38876	STRING clusters	CL:26683	Maintenance of inflorescence meristem identity, and Squamosa promoter-binding protein
AGL8	3702.Q38876	Reactome	MAP-1266738	Developmental Biology
AGL8	3702.Q38876	WikiPathways	WP2279	Seed development
AGL8	3702.Q38876	WikiPathways	WP618	Flower development
AGL8	3702.Q38876	COMPARTMENTS	GOCC:0005622	Intracellular
AGL8	3702.Q38876	COMPARTMENTS	GOCC:0005634	Nucleus
AGL8	3702.Q38876	COMPARTMENTS	GOCC:0043226	Organelle
AGL8	3702.Q38876	COMPARTMENTS	GOCC:0043227	Membrane-bounded organelle
AGL8	3702.Q38876	COMPARTMENTS	GOCC:0043229	Intracellular organelle
AGL8	3702.Q38876	COMPARTMENTS	GOCC:0043231	Intracellular membrane-bounded organelle
AGL8	3702.Q38876	COMPARTMENTS	GOCC:0110165	Cellular anatomical entity
AGL8	3702.Q38876	UniProt Keywords	KW-0010	Activator
AGL8	3702.Q38876	UniProt Keywords	KW-0025	Alternative splicing
AGL8	3702.Q38876	UniProt Keywords	KW-0175	Coiled coil
AGL8	3702.Q38876	UniProt Keywords	KW-0217	Developmental protein
AGL8	3702.Q38876	UniProt Keywords	KW-0221	Differentiation
AGL8	3702.Q38876	UniProt Keywords	KW-0238	DNA-binding
AGL8	3702.Q38876	UniProt Keywords	KW-0287	Flowering
AGL8	3702.Q38876	UniProt Keywords	KW-0539	Nucleus
AGL8	3702.Q38876	UniProt Keywords	KW-0804	Transcription
AGL8	3702.Q38876	UniProt Keywords	KW-0805	Transcription regulation
AGL8	3702.Q38876	Pfam	PF01486	K-box region
AGL8	3702.Q38876	InterPro	IPR002100	Transcription factor, MADS-box
AGL8	3702.Q38876	InterPro	IPR002487	Transcription factor, K-box
AGL8	3702.Q38876	InterPro	IPR033896	MADS MEF2-like
AGL8	3702.Q38876	InterPro	IPR036879	Transcription factor, MADS-box superfamily
AGL8	3702.Q38876	SMART	SM00432	MADS
BFT	3702.Q9FIT4	GO Process	GO:0000003	Reproduction
BFT	3702.Q9FIT4	GO Process	GO:0003006	Developmental process involved in reproduction
BFT	3702.Q9FIT4	GO Process	GO:0007275	Multicellular organism development
BFT	3702.Q9FIT4	GO Process	GO:0009791	Post-embryonic development
BFT	3702.Q9FIT4	GO Process	GO:0009908	Flower development
BFT	3702.Q9FIT4	GO Process	GO:0010228	Vegetative to reproductive phase transition of meristem
BFT	3702.Q9FIT4	GO Process	GO:0022414	Reproductive process
BFT	3702.Q9FIT4	GO Process	GO:0032501	Multicellular organismal process
BFT	3702.Q9FIT4	GO Process	GO:0032502	Developmental process
BFT	3702.Q9FIT4	GO Process	GO:0048367	Shoot system development
BFT	3702.Q9FIT4	GO Process	GO:0048608	Reproductive structure development
BFT	3702.Q9FIT4	GO Process	GO:0048731	System development
BFT	3702.Q9FIT4	GO Process	GO:0048856	Anatomical structure development
BFT	3702.Q9FIT4	GO Process	GO:0061458	Reproductive system development
BFT	3702.Q9FIT4	GO Process	GO:0090567	Reproductive shoot system development
BFT	3702.Q9FIT4	GO Component	GO:0005622	Intracellular anatomical structure
BFT	3702.Q9FIT4	GO Component	GO:0005737	Cytoplasm
BFT	3702.Q9FIT4	GO Component	GO:0110165	Cellular anatomical entity
BFT	3702.Q9FIT4	STRING clusters	CL:40335	Mostly uncharacterized, incl. Plant methyltransferase dimerisation domain, and Bromodomain
BFT	3702.Q9FIT4	STRING clusters	CL:40336	Mostly uncharacterized, incl. Plant methyltransferase dimerisation domain, and Transport of virus in host, tissue to tissue
BFT	3702.Q9FIT4	STRING clusters	CL:40424	Mixed, incl. Plant methyltransferase dimerisation domain, and Purine permease, plant
BFT	3702.Q9FIT4	STRING clusters	CL:40467	Mixed, incl. Plant methyltransferase dimerisation domain, and Polymerase/histidinol phosphatase-like
BFT	3702.Q9FIT4	COMPARTMENTS	GOCC:0005622	Intracellular
BFT	3702.Q9FIT4	COMPARTMENTS	GOCC:0005737	Cytoplasm
BFT	3702.Q9FIT4	COMPARTMENTS	GOCC:0110165	Cellular anatomical entity
BFT	3702.Q9FIT4	UniProt Keywords	KW-0963	Cytoplasm
BFT	3702.Q9FIT4	Pfam	PF01161	Phosphatidylethanolamine-binding protein
BFT	3702.Q9FIT4	InterPro	IPR001858	Phosphatidylethanolamine-binding, conserved site
BFT	3702.Q9FIT4	InterPro	IPR008914	Phosphatidylethanolamine-binding protein
BFT	3702.Q9FIT4	InterPro	IPR035810	Phosphatidylethanolamine-binding protein, eukaryotic
BFT	3702.Q9FIT4	InterPro	IPR036610	PEBP-like superfamily
CAL	3702.Q39081	GO Process	GO:0000003	Reproduction
CAL	3702.Q39081	GO Process	GO:0003006	Developmental process involved in reproduction
CAL	3702.Q39081	GO Process	GO:0006355	Regulation of transcription, DNA-templated
CAL	3702.Q39081	GO Process	GO:0006357	Regulation of transcription by RNA polymerase II
CAL	3702.Q39081	GO Process	GO:0007275	Multicellular organism development
CAL	3702.Q39081	GO Process	GO:0009791	Post-embryonic development
CAL	3702.Q39081	GO Process	GO:0009888	Tissue development
CAL	3702.Q39081	GO Process	GO:0009889	Regulation of biosynthetic process
CAL	3702.Q39081	GO Process	GO:0009891	Positive regulation of biosynthetic process
CAL	3702.Q39081	GO Process	GO:0009893	Positive regulation of metabolic process
CAL	3702.Q39081	GO Process	GO:0009908	Flower development
CAL	3702.Q39081	GO Process	GO:0009909	Regulation of flower development
CAL	3702.Q39081	GO Process	GO:0009911	Positive regulation of flower development
CAL	3702.Q39081	GO Process	GO:0009987	Cellular process
CAL	3702.Q39081	GO Process	GO:0010022	Meristem determinacy
CAL	3702.Q39081	GO Process	GO:0010073	Meristem maintenance
CAL	3702.Q39081	GO Process	GO:0010468	Regulation of gene expression
CAL	3702.Q39081	GO Process	GO:0010556	Regulation of macromolecule biosynthetic process
CAL	3702.Q39081	GO Process	GO:0010557	Positive regulation of macromolecule biosynthetic process
CAL	3702.Q39081	GO Process	GO:0010582	Floral meristem determinacy
CAL	3702.Q39081	GO Process	GO:0010604	Positive regulation of macromolecule metabolic process
CAL	3702.Q39081	GO Process	GO:0019219	Regulation of nucleobase-containing compound metabolic process
CAL	3702.Q39081	GO Process	GO:0019222	Regulation of metabolic process
CAL	3702.Q39081	GO Process	GO:0022414	Reproductive process
CAL	3702.Q39081	GO Process	GO:0030154	Cell differentiation
CAL	3702.Q39081	GO Process	GO:0031323	Regulation of cellular metabolic process
CAL	3702.Q39081	GO Process	GO:0031325	Positive regulation of cellular metabolic process
CAL	3702.Q39081	GO Process	GO:0031326	Regulation of cellular biosynthetic process
CAL	3702.Q39081	GO Process	GO:0031328	Positive regulation of cellular biosynthetic process
CAL	3702.Q39081	GO Process	GO:0032501	Multicellular organismal process
CAL	3702.Q39081	GO Process	GO:0032502	Developmental process
CAL	3702.Q39081	GO Process	GO:0045893	Positive regulation of transcription, DNA-templated
CAL	3702.Q39081	GO Process	GO:0045935	Positive regulation of nucleobase-containing compound metabolic process
CAL	3702.Q39081	GO Process	GO:0045944	Positive regulation of transcription by RNA polymerase II
CAL	3702.Q39081	GO Process	GO:0048367	Shoot system development
CAL	3702.Q39081	GO Process	GO:0048507	Meristem development
CAL	3702.Q39081	GO Process	GO:0048518	Positive regulation of biological process
CAL	3702.Q39081	GO Process	GO:0048522	Positive regulation of cellular process
CAL	3702.Q39081	GO Process	GO:0048580	Regulation of post-embryonic development
CAL	3702.Q39081	GO Process	GO:0048582	Positive regulation of post-embryonic development
CAL	3702.Q39081	GO Process	GO:0048608	Reproductive structure development
CAL	3702.Q39081	GO Process	GO:0048731	System development
CAL	3702.Q39081	GO Process	GO:0048831	Regulation of shoot system development
CAL	3702.Q39081	GO Process	GO:0048856	Anatomical structure development
CAL	3702.Q39081	GO Process	GO:0048869	Cellular developmental process
CAL	3702.Q39081	GO Process	GO:0050789	Regulation of biological process
CAL	3702.Q39081	GO Process	GO:0050793	Regulation of developmental process
CAL	3702.Q39081	GO Process	GO:0050794	Regulation of cellular process
CAL	3702.Q39081	GO Process	GO:0051094	Positive regulation of developmental process
CAL	3702.Q39081	GO Process	GO:0051171	Regulation of nitrogen compound metabolic process
CAL	3702.Q39081	GO Process	GO:0051173	Positive regulation of nitrogen compound metabolic process
CAL	3702.Q39081	GO Process	GO:0051239	Regulation of multicellular organismal process
CAL	3702.Q39081	GO Process	GO:0051240	Positive regulation of multicellular organismal process
CAL	3702.Q39081	GO Process	GO:0051252	Regulation of RNA metabolic process
CAL	3702.Q39081	GO Process	GO:0051254	Positive regulation of RNA metabolic process
CAL	3702.Q39081	GO Process	GO:0060255	Regulation of macromolecule metabolic process
CAL	3702.Q39081	GO Process	GO:0061458	Reproductive system development
CAL	3702.Q39081	GO Process	GO:0065007	Biological regulation
CAL	3702.Q39081	GO Process	GO:0080090	Regulation of primary metabolic process
CAL	3702.Q39081	GO Process	GO:0090567	Reproductive shoot system development
CAL	3702.Q39081	GO Process	GO:1902680	Positive regulation of RNA biosynthetic process
CAL	3702.Q39081	GO Process	GO:1903506	Regulation of nucleic acid-templated transcription
CAL	3702.Q39081	GO Process	GO:1903508	Positive regulation of nucleic acid-templated transcription
CAL	3702.Q39081	GO Process	GO:2000026	Regulation of multicellular organismal development
CAL	3702.Q39081	GO Process	GO:2000241	Regulation of reproductive process
CAL	3702.Q39081	GO Process	GO:2000243	Positive regulation of reproductive process
CAL	3702.Q39081	GO Process	GO:2001141	Regulation of RNA biosynthetic process
CAL	3702.Q39081	GO Function	GO:0000976	Transcription cis-regulatory region binding
CAL	3702.Q39081	GO Function	GO:0000977	RNA polymerase II transcription regulatory region sequence-specific DNA binding
CAL	3702.Q39081	GO Function	GO:0000978	RNA polymerase II cis-regulatory region sequence-specific DNA binding
CAL	3702.Q39081	GO Function	GO:0000981	DNA-binding transcription factor activity, RNA polymerase II-specific
CAL	3702.Q39081	GO Function	GO:0000987	Cis-regulatory region sequence-specific DNA binding
CAL	3702.Q39081	GO Function	GO:0001067	Transcription regulatory region nucleic acid binding
CAL	3702.Q39081	GO Function	GO:0003676	Nucleic acid binding
CAL	3702.Q39081	GO Function	GO:0003677	DNA binding
CAL	3702.Q39081	GO Function	GO:0003690	Double-stranded DNA binding
CAL	3702.Q39081	GO Function	GO:0003700	DNA-binding transcription factor activity
CAL	3702.Q39081	GO Function	GO:0005488	Binding
CAL	3702.Q39081	GO Function	GO:0005515	Protein binding
CAL	3702.Q39081	GO Function	GO:0043565	Sequence-specific DNA binding
CAL	3702.Q39081	GO Function	GO:0046983	Protein dimerization activity
CAL	3702.Q39081	GO Function	GO:0097159	Organic cyclic compound binding
CAL	3702.Q39081	GO Function	GO:0140110	Transcription regulator activity
CAL	3702.Q39081	GO Function	GO:1901363	Heterocyclic compound binding
CAL	3702.Q39081	GO Function	GO:1990837	Sequence-specific double-stranded DNA binding
CAL	3702.Q39081	GO Component	GO:0005622	Intracellular anatomical structure
CAL	3702.Q39081	GO Component	GO:0005634	Nucleus
CAL	3702.Q39081	GO Component	GO:0043226	Organelle
CAL	3702.Q39081	GO Component	GO:0043227	Membrane-bounded organelle
CAL	3702.Q39081	GO Component	GO:0043229	Intracellular organelle
CAL	3702.Q39081	GO Component	GO:0043231	Intracellular membrane-bounded organelle
CAL	3702.Q39081	GO Component	GO:0110165	Cellular anatomical entity
CAL	3702.Q39081	STRING clusters	CL:26481	Mixed, incl. Circadian rhythm - plant, and B-box-type zinc finger
CAL	3702.Q39081	STRING clusters	CL:26482	Mixed, incl. Circadian rhythm - plant, and B-box-type zinc finger
CAL	3702.Q39081	STRING clusters	CL:26673	Mixed, incl. Flower development: initiation, and SBP domain
CAL	3702.Q39081	Reactome	MAP-1266738	Developmental Biology
CAL	3702.Q39081	WikiPathways	WP2279	Seed development
CAL	3702.Q39081	COMPARTMENTS	GOCC:0005622	Intracellular
CAL	3702.Q39081	COMPARTMENTS	GOCC:0005634	Nucleus
CAL	3702.Q39081	COMPARTMENTS	GOCC:0043226	Organelle
CAL	3702.Q39081	COMPARTMENTS	GOCC:0043227	Membrane-bounded organelle
CAL	3702.Q39081	COMPARTMENTS	GOCC:0043229	Intracellular organelle
CAL	3702.Q39081	COMPARTMENTS	GOCC:0043231	Intracellular membrane-bounded organelle
CAL	3702.Q39081	COMPARTMENTS	GOCC:0110165	Cellular anatomical entity
CAL	3702.Q39081	UniProt Keywords	KW-0010	Activator
CAL	3702.Q39081	UniProt Keywords	KW-0175	Coiled coil
CAL	3702.Q39081	UniProt Keywords	KW-0217	Developmental protein
CAL	3702.Q39081	UniProt Keywords	KW-0221	Differentiation
CAL	3702.Q39081	UniProt Keywords	KW-0238	DNA-binding
CAL	3702.Q39081	UniProt Keywords	KW-0287	Flowering
CAL	3702.Q39081	UniProt Keywords	KW-0539	Nucleus
CAL	3702.Q39081	UniProt Keywords	KW-0804	Transcription
CAL	3702.Q39081	UniProt Keywords	KW-0805	Transcription regulation
CAL	3702.Q39081	Pfam	PF01486	K-box region
CAL	3702.Q39081	InterPro	IPR002100	Transcription factor, MADS-box
CAL	3702.Q39081	InterPro	IPR002487	Transcription factor, K-box
CAL	3702.Q39081	InterPro	IPR033896	MADS MEF2-like
CAL	3702.Q39081	InterPro	IPR036879	Transcription factor, MADS-box superfamily
CAL	3702.Q39081	SMART	SM00432	MADS
CEN	3702.Q9ZNV5	GO Process	GO:0000003	Reproduction
CEN	3702.Q9ZNV5	GO Process	GO:0003006	Developmental process involved in reproduction
CEN	3702.Q9ZNV5	GO Process	GO:0007275	Multicellular organism development
CEN	3702.Q9ZNV5	GO Process	GO:0009791	Post-embryonic development
CEN	3702.Q9ZNV5	GO Process	GO:0009909	Regulation of flower development
CEN	3702.Q9ZNV5	GO Process	GO:0009910	Negative regulation of flower development
CEN	3702.Q9ZNV5	GO Process	GO:0010228	Vegetative to reproductive phase transition of meristem
CEN	3702.Q9ZNV5	GO Process	GO:0022414	Reproductive process
CEN	3702.Q9ZNV5	GO Process	GO:0032501	Multicellular organismal process
CEN	3702.Q9ZNV5	GO Process	GO:0032502	Developmental process
CEN	3702.Q9ZNV5	GO Process	GO:0048519	Negative regulation of biological process
CEN	3702.Q9ZNV5	GO Process	GO:0048580	Regulation of post-embryonic development
CEN	3702.Q9ZNV5	GO Process	GO:0048581	Negative regulation of post-embryonic development
CEN	3702.Q9ZNV5	GO Process	GO:0048608	Reproductive structure development
CEN	3702.Q9ZNV5	GO Process	GO:0048731	System development
CEN	3702.Q9ZNV5	GO Process	GO:0048831	Regulation of shoot system development
CEN	3702.Q9ZNV5	GO Process	GO:0048856	Anatomical structure development
CEN	3702.Q9ZNV5	GO Process	GO:0050789	Regulation of biological process
CEN	3702.Q9ZNV5	GO Process	GO:0050793	Regulation of developmental process
CEN	3702.Q9ZNV5	GO Process	GO:0051093	Negative regulation of developmental process
CEN	3702.Q9ZNV5	GO Process	GO:0051239	Regulation of multicellular organismal process
CEN	3702.Q9ZNV5	GO Process	GO:0051241	Negative regulation of multicellular organismal process
CEN	3702.Q9ZNV5	GO Process	GO:0061458	Reproductive system development
CEN	3702.Q9ZNV5	GO Process	GO:0065007	Biological regulation
CEN	3702.Q9ZNV5	GO Process	GO:2000026	Regulation of multicellular organismal development
CEN	3702.Q9ZNV5	GO Process	GO:2000241	Regulation of reproductive process
CEN	3702.Q9ZNV5	GO Process	GO:2000242	Negative regulation of reproductive process
CEN	3702.Q9ZNV5	GO Component	GO:0005622	Intracellular anatomical structure
CEN	3702.Q9ZNV5	GO Component	GO:0005634	Nucleus
CEN	3702.Q9ZNV5	GO Component	GO:0005737	Cytoplasm
CEN	3702.Q9ZNV5	GO Component	GO:0043226	Organelle
CEN	3702.Q9ZNV5	GO Component	GO:0043227	Membrane-bounded organelle
CEN	3702.Q9ZNV5	GO Component	GO:0043229	Intracellular organelle
CEN	3702.Q9ZNV5	GO Component	GO:0043231	Intracellular membrane-bounded organelle
CEN	3702.Q9ZNV5	GO Component	GO:0110165	Cellular anatomical entity
CEN	3702.Q9ZNV5	STRING clusters	CL:1436	Mixed, incl. Organellar ribosome, and rRNA-binding
CEN	3702.Q9ZNV5	STRING clusters	CL:1437	Mixed, incl. Organellar ribosome, and rRNA-binding
CEN	3702.Q9ZNV5	STRING clusters	CL:1438	Mixed, incl. Organellar ribosome, and rRNA-binding
CEN	3702.Q9ZNV5	COMPARTMENTS	GOCC:0005622	Intracellular
CEN	3702.Q9ZNV5	COMPARTMENTS	GOCC:0005634	Nucleus
CEN	3702.Q9ZNV5	COMPARTMENTS	GOCC:0005737	Cytoplasm
CEN	3702.Q9ZNV5	COMPARTMENTS	GOCC:0043226	Organelle
CEN	3702.Q9ZNV5	COMPARTMENTS	GOCC:0043227	Membrane-bounded organelle
CEN	3702.Q9ZNV5	COMPARTMENTS	GOCC:0043229	Intracellular organelle
CEN	3702.Q9ZNV5	COMPARTMENTS	GOCC:0043231	Intracellular membrane-bounded organelle
CEN	3702.Q9ZNV5	COMPARTMENTS	GOCC:0110165	Cellular anatomical entity
CEN	3702.Q9ZNV5	UniProt Keywords	KW-0963	Cytoplasm
CEN	3702.Q9ZNV5	Pfam	PF01161	Phosphatidylethanolamine-binding protein
CEN	3702.Q9ZNV5	InterPro	IPR001858	Phosphatidylethanolamine-binding, conserved site
CEN	3702.Q9ZNV5	InterPro	IPR008914	Phosphatidylethanolamine-binding protein
CEN	3702.Q9ZNV5	InterPro	IPR035810	Phosphatidylethanolamine-binding protein, eukaryotic
CEN	3702.Q9ZNV5	InterPro	IPR036610	PEBP-like superfamily
CO	3702.Q39057	GO Process	GO:0000003	Reproduction
CO	3702.Q39057	GO Process	GO:0003006	Developmental process involved in reproduction
CO	3702.Q39057	GO Process	GO:0006355	Regulation of transcription, DNA-templated
CO	3702.Q39057	GO Process	GO:0007154	Cell communication
CO	3702.Q39057	GO Process	GO:0007165	Signal transduction
CO	3702.Q39057	GO Process	GO:0007275	Multicellular organism development
CO	3702.Q39057	GO Process	GO:0009314	Response to radiation
CO	3702.Q39057	GO Process	GO:0009416	Response to light stimulus
CO	3702.Q39057	GO Process	GO:0009628	Response to abiotic stimulus
CO	3702.Q39057	GO Process	GO:0009639	Response to red or far red light
CO	3702.Q39057	GO Process	GO:0009791	Post-embryonic development
CO	3702.Q39057	GO Process	GO:0009889	Regulation of biosynthetic process
CO	3702.Q39057	GO Process	GO:0009908	Flower development
CO	3702.Q39057	GO Process	GO:0009909	Regulation of flower development
CO	3702.Q39057	GO Process	GO:0009987	Cellular process
CO	3702.Q39057	GO Process	GO:0010017	Red or far-red light signaling pathway
CO	3702.Q39057	GO Process	GO:0010018	Far-red light signaling pathway
CO	3702.Q39057	GO Process	GO:0010218	Response to far red light
CO	3702.Q39057	GO Process	GO:0010468	Regulation of gene expression
CO	3702.Q39057	GO Process	GO:0010556	Regulation of macromolecule biosynthetic process
CO	3702.Q39057	GO Process	GO:0019219	Regulation of nucleobase-containing compound metabolic process
CO	3702.Q39057	GO Process	GO:0019222	Regulation of metabolic process
CO	3702.Q39057	GO Process	GO:0022414	Reproductive process
CO	3702.Q39057	GO Process	GO:0023052	Signaling
CO	3702.Q39057	GO Process	GO:0030154	Cell differentiation
CO	3702.Q39057	GO Process	GO:0031323	Regulation of cellular metabolic process
CO	3702.Q39057	GO Process	GO:0031326	Regulation of cellular biosynthetic process
CO	3702.Q39057	GO Process	GO:0032501	Multicellular organismal process
CO	3702.Q39057	GO Process	GO:0032502	Developmental process
CO	3702.Q39057	GO Process	GO:0048367	Shoot system development
CO	3702.Q39057	GO Process	GO:0048580	Regulation of post-embryonic development
CO	3702.Q39057	GO Process	GO:0048608	Reproductive structure development
CO	3702.Q39057	GO Process	GO:0048731	System development
CO	3702.Q39057	GO Process	GO:0048831	Regulation of shoot system development
CO	3702.Q39057	GO Process	GO:0048856	Anatomical structure development
CO	3702.Q39057	GO Process	GO:0048869	Cellular developmental process
CO	3702.Q39057	GO Process	GO:0050789	Regulation of biological process
CO	3702.Q39057	GO Process	GO:0050793	Regulation of developmental process
CO	3702.Q39057	GO Process	GO:0050794	Regulation of cellular process
CO	3702.Q39057	GO Process	GO:0050896	Response to stimulus
CO	3702.Q39057	GO Process	GO:0051171	Regulation of nitrogen compound metabolic process
CO	3702.Q39057	GO Process	GO:0051239	Regulation of multicellular organismal process
CO	3702.Q39057	GO Process	GO:0051252	Regulation of RNA metabolic process
CO	3702.Q39057	GO Process	GO:0051716	Cellular response to stimulus
CO	3702.Q39057	GO Process	GO:0060255	Regulation of macromolecule metabolic process
CO	3702.Q39057	GO Process	GO:0061458	Reproductive system development
CO	3702.Q39057	GO Process	GO:0065007	Biological regulation
CO	3702.Q39057	GO Process	GO:0071214	Cellular response to abiotic stimulus
CO	3702.Q39057	GO Process	GO:0071478	Cellular response to radiation
CO	3702.Q39057	GO Process	GO:0071482	Cellular response to light stimulus
CO	3702.Q39057	GO Process	GO:0071489	Cellular response to red or far red light
CO	3702.Q39057	GO Process	GO:0071490	Cellular response to far red light
CO	3702.Q39057	GO Process	GO:0080090	Regulation of primary metabolic process
CO	3702.Q39057	GO Process	GO:0090567	Reproductive shoot system development
CO	3702.Q39057	GO Process	GO:0104004	Cellular response to environmental stimulus
CO	3702.Q39057	GO Process	GO:1903506	Regulation of nucleic acid-templated transcription
CO	3702.Q39057	GO Process	GO:2000026	Regulation of multicellular organismal development
CO	3702.Q39057	GO Process	GO:2000241	Regulation of reproductive process
CO	3702.Q39057	GO Process	GO:2001141	Regulation of RNA biosynthetic process
CO	3702.Q39057	GO Function	GO:0003676	Nucleic acid binding
CO	3702.Q39057	GO Function	GO:0003677	DNA binding
CO	3702.Q39057	GO Function	GO:0003700	DNA-binding transcription factor activity
CO	3702.Q39057	GO Function	GO:0005488	Binding
CO	3702.Q39057	GO Function	GO:0008270	Zinc ion binding
CO	3702.Q39057	GO Function	GO:0043167	Ion binding
CO	3702.Q39057	GO Function	GO:0043169	Cation binding
CO	3702.Q39057	GO Function	GO:0046872	Metal ion binding
CO	3702.Q39057	GO Function	GO:0046914	Transition metal ion binding
CO	3702.Q39057	GO Function	GO:0097159	Organic cyclic compound binding
CO	3702.Q39057	GO Function	GO:0140110	Transcription regulator activity
CO	3702.Q39057	GO Function	GO:1901363	Heterocyclic compound binding
CO	3702.Q39057	GO Component	GO:0005622	Intracellular anatomical structure
CO	3702.Q39057	GO Component	GO:0005634	Nucleus
CO	3702.Q39057	GO Component	GO:0043226	Organelle
CO	3702.Q39057	GO Component	GO:0043227	Membrane-bounded organelle
CO	3702.Q39057	GO Component	GO:0043229	Intracellular organelle
CO	3702.Q39057	GO Component	GO:0043231	Intracellular membrane-bounded organelle
CO	3702.Q39057	GO Component	GO:0110165	Cellular anatomical entity
CO	3702.Q39057	STRING clusters	CL:26481	Mixed, incl. Circadian rhythm - plant, and B-box-type zinc finger
CO	3702.Q39057	STRING clusters	CL:26482	Mixed, incl. Circadian rhythm - plant, and B-box-type zinc finger
CO	3702.Q39057	STRING clusters	CL:26673	Mixed, incl. Flower development: initiation, and SBP domain
CO	3702.Q39057	STRING clusters	CL:26676	Mixed, incl. Flower development: initiation, and SBP domain
CO	3702.Q39057	STRING clusters	CL:26678	Flower development: initiation, and SBP domain
CO	3702.Q39057	STRING clusters	CL:26720	Flower development: initiation, and Far-red light signaling pathway
CO	3702.Q39057	KEGG	ath04712	Circadian rhythm - plant
CO	3702.Q39057	Reactome	MAP-109582	Hemostasis
CO	3702.Q39057	Reactome	MAP-983231	Factors involved in megakaryocyte development and platelet production
CO	3702.Q39057	COMPARTMENTS	GOCC:0005622	Intracellular
CO	3702.Q39057	COMPARTMENTS	GOCC:0005634	Nucleus
CO	3702.Q39057	COMPARTMENTS	GOCC:0043226	Organelle
CO	3702.Q39057	COMPARTMENTS	GOCC:0043227	Membrane-bounded organelle
CO	3702.Q39057	COMPARTMENTS	GOCC:0043229	Intracellular organelle
CO	3702.Q39057	COMPARTMENTS	GOCC:0043231	Intracellular membrane-bounded organelle
CO	3702.Q39057	COMPARTMENTS	GOCC:0110165	Cellular anatomical entity
CO	3702.Q39057	UniProt Keywords	KW-0025	Alternative splicing
CO	3702.Q39057	UniProt Keywords	KW-0217	Developmental protein
CO	3702.Q39057	UniProt Keywords	KW-0221	Differentiation
CO	3702.Q39057	UniProt Keywords	KW-0238	DNA-binding
CO	3702.Q39057	UniProt Keywords	KW-0287	Flowering
CO	3702.Q39057	UniProt Keywords	KW-0479	Metal-binding
CO	3702.Q39057	UniProt Keywords	KW-0539	Nucleus
CO	3702.Q39057	UniProt Keywords	KW-0677	Repeat
CO	3702.Q39057	UniProt Keywords	KW-0804	Transcription
CO	3702.Q39057	UniProt Keywords	KW-0805	Transcription regulation
CO	3702.Q39057	UniProt Keywords	KW-0862	Zinc
CO	3702.Q39057	UniProt Keywords	KW-0863	Zinc-finger
CO	3702.Q39057	Pfam	PF06203	CCT motif
CO	3702.Q39057	InterPro	IPR000315	B-box-type zinc finger
CO	3702.Q39057	InterPro	IPR010402	CCT domain
CO	3702.Q39057	InterPro	IPR045281	Zinc finger protein CONSTANS-like
CO	3702.Q39057	SMART	SM00336	B-Box-type zinc finger
F6I1.13	3702.Q8W4K2	GO Function	GO:0003735	Structural constituent of ribosome
F6I1.13	3702.Q8W4K2	GO Function	GO:0005198	Structural molecule activity
F6I1.13	3702.Q8W4K2	GO Component	GO:0000313	Organellar ribosome
F6I1.13	3702.Q8W4K2	GO Component	GO:0000314	Organellar small ribosomal subunit
F6I1.13	3702.Q8W4K2	GO Component	GO:0005622	Intracellular anatomical structure
F6I1.13	3702.Q8W4K2	GO Component	GO:0005737	Cytoplasm
F6I1.13	3702.Q8W4K2	GO Component	GO:0005739	Mitochondrion
F6I1.13	3702.Q8W4K2	GO Component	GO:0005759	Mitochondrial matrix
F6I1.13	3702.Q8W4K2	GO Component	GO:0005761	Mitochondrial ribosome
F6I1.13	3702.Q8W4K2	GO Component	GO:0005763	Mitochondrial small ribosomal subunit
F6I1.13	3702.Q8W4K2	GO Component	GO:0005840	Ribosome
F6I1.13	3702.Q8W4K2	GO Component	GO:0015935	Small ribosomal subunit
F6I1.13	3702.Q8W4K2	GO Component	GO:0031974	Membrane-enclosed lumen
F6I1.13	3702.Q8W4K2	GO Component	GO:0032991	Protein-containing complex
F6I1.13	3702.Q8W4K2	GO Component	GO:0043226	Organelle
F6I1.13	3702.Q8W4K2	GO Component	GO:0043227	Membrane-bounded organelle
F6I1.13	3702.Q8W4K2	GO Component	GO:0043228	Non-membrane-bounded organelle
F6I1.13	3702.Q8W4K2	GO Component	GO:0043229	Intracellular organelle
F6I1.13	3702.Q8W4K2	GO Component	GO:0043231	Intracellular membrane-bounded organelle
F6I1.13	3702.Q8W4K2	GO Component	GO:0043232	Intracellular non-membrane-bounded organelle
F6I1.13	3702.Q8W4K2	GO Component	GO:0043233	Organelle lumen
F6I1.13	3702.Q8W4K2	GO Component	GO:0044391	Ribosomal subunit
F6I1.13	3702.Q8W4K2	GO Component	GO:0070013	Intracellular organelle lumen
F6I1.13	3702.Q8W4K2	GO Component	GO:0098798	Mitochondrial protein-containing complex
F6I1.13	3702.Q8W4K2	GO Component	GO:0110165	Cellular anatomical entity
F6I1.13	3702.Q8W4K2	GO Component	GO:1990904	Ribonucleoprotein complex
F6I1.13	3702.Q8W4K2	STRING clusters	CL:1436	Mixed, incl. Organellar ribosome, and rRNA-binding
F6I1.13	3702.Q8W4K2	STRING clusters	CL:1437	Mixed, incl. Organellar ribosome, and rRNA-binding
F6I1.13	3702.Q8W4K2	STRING clusters	CL:1438	Mixed, incl. Organellar ribosome, and rRNA-binding
F6I1.13	3702.Q8W4K2	STRING clusters	CL:1441	Mixed, incl. Organellar ribosome, and rRNA-binding
F6I1.13	3702.Q8W4K2	STRING clusters	CL:1443	Mixed, incl. Organellar ribosome, and rRNA-binding
F6I1.13	3702.Q8W4K2	STRING clusters	CL:1448	Mixed, incl. Organellar ribosome, and rRNA-binding
F6I1.13	3702.Q8W4K2	STRING clusters	CL:1450	Mixed, incl. Organellar ribosome, and rRNA-binding
F6I1.13	3702.Q8W4K2	STRING clusters	CL:1453	Organellar ribosome, and rRNA-binding
F6I1.13	3702.Q8W4K2	STRING clusters	CL:1454	Mixed, incl. Mitochondrial ribosome, and Ribosomal protein S12, bacterial-type
F6I1.13	3702.Q8W4K2	STRING clusters	CL:1458	Mixed, incl. Mitochondrial ribosome, and Ribosomal protein S12, bacterial-type
F6I1.13	3702.Q8W4K2	STRING clusters	CL:1492	Mitochondrial small ribosomal subunit, and Ribosomal protein S12, bacterial-type
F6I1.13	3702.Q8W4K2	STRING clusters	CL:1495	Mitochondrial small ribosomal subunit
F6I1.13	3702.Q8W4K2	Reactome	MAP-392499	Metabolism of proteins
F6I1.13	3702.Q8W4K2	Reactome	MAP-72766	Translation
F6I1.13	3702.Q8W4K2	COMPARTMENTS	GOCC:0000313	Organellar ribosome
F6I1.13	3702.Q8W4K2	COMPARTMENTS	GOCC:0000314	Organellar small ribosomal subunit
F6I1.13	3702.Q8W4K2	COMPARTMENTS	GOCC:0005622	Intracellular
F6I1.13	3702.Q8W4K2	COMPARTMENTS	GOCC:0005737	Cytoplasm
F6I1.13	3702.Q8W4K2	COMPARTMENTS	GOCC:0005739	Mitochondrion
F6I1.13	3702.Q8W4K2	COMPARTMENTS	GOCC:0005759	Mitochondrial matrix
F6I1.13	3702.Q8W4K2	COMPARTMENTS	GOCC:0005761	Mitochondrial ribosome
F6I1.13	3702.Q8W4K2	COMPARTMENTS	GOCC:0005763	Mitochondrial small ribosomal subunit
F6I1.13	3702.Q8W4K2	COMPARTMENTS	GOCC:0005840	Ribosome
F6I1.13	3702.Q8W4K2	COMPARTMENTS	GOCC:0015935	Small ribosomal subunit
F6I1.13	3702.Q8W4K2	COMPARTMENTS	GOCC:0031974	Membrane-enclosed lumen
F6I1.13	3702.Q8W4K2	COMPARTMENTS	GOCC:0032991	Protein-containing complex
F6I1.13	3702.Q8W4K2	COMPARTMENTS	GOCC:0043226	Organelle
F6I1.13	3702.Q8W4K2	COMPARTMENTS	GOCC:0043227	Membrane-bounded organelle
F6I1.13	3702.Q8W4K2	COMPARTMENTS	GOCC:0043228	Non-membrane-bounded organelle
F6I1.13	3702.Q8W4K2	COMPARTMENTS	GOCC:0043229	Intracellular organelle
F6I1.13	3702.Q8W4K2	COMPARTMENTS	GOCC:0043231	Intracellular membrane-bounded organelle
F6I1.13	3702.Q8W4K2	COMPARTMENTS	GOCC:0043232	Intracellular non-membrane-bounded organelle
F6I1.13	3702.Q8W4K2	COMPARTMENTS	GOCC:0043233	Organelle lumen
F6I1.13	3702.Q8W4K2	COMPARTMENTS	GOCC:0044391	Ribosomal subunit
F6I1.13	3702.Q8W4K2	COMPARTMENTS	GOCC:0070013	Intracellular organelle lumen
F6I1.13	3702.Q8W4K2	COMPARTMENTS	GOCC:0098798	Mitochondrial protein complex
F6I1.13	3702.Q8W4K2	COMPARTMENTS	GOCC:0110165	Cellular anatomical entity
F6I1.13	3702.Q8W4K2	COMPARTMENTS	GOCC:1990904	Ribonucleoprotein complex
F6I1.13	3702.Q8W4K2	UniProt Keywords	KW-0687	Ribonucleoprotein
F6I1.13	3702.Q8W4K2	UniProt Keywords	KW-0689	Ribosomal protein
F6I1.13	3702.Q8W4K2	Pfam	PF10236	Mitochondrial ribosomal death-associated protein 3
F6I1.13	3702.Q8W4K2	InterPro	IPR019368	Ribosomal protein S23/S29, mitochondrial
FD	3702.Q84JK2	GO Process	GO:0006355	Regulation of transcription, DNA-templated
FD	3702.Q84JK2	GO Process	GO:0009314	Response to radiation
FD	3702.Q84JK2	GO Process	GO:0009416	Response to light stimulus
FD	3702.Q84JK2	GO Process	GO:0009628	Response to abiotic stimulus
FD	3702.Q84JK2	GO Process	GO:0009648	Photoperiodism
FD	3702.Q84JK2	GO Process	GO:0009889	Regulation of biosynthetic process
FD	3702.Q84JK2	GO Process	GO:0009891	Positive regulation of biosynthetic process
FD	3702.Q84JK2	GO Process	GO:0009893	Positive regulation of metabolic process
FD	3702.Q84JK2	GO Process	GO:0009909	Regulation of flower development
FD	3702.Q84JK2	GO Process	GO:0009911	Positive regulation of flower development
FD	3702.Q84JK2	GO Process	GO:0010468	Regulation of gene expression
FD	3702.Q84JK2	GO Process	GO:0010556	Regulation of macromolecule biosynthetic process
FD	3702.Q84JK2	GO Process	GO:0010557	Positive regulation of macromolecule biosynthetic process
FD	3702.Q84JK2	GO Process	GO:0010604	Positive regulation of macromolecule metabolic process
FD	3702.Q84JK2	GO Process	GO:0019219	Regulation of nucleobase-containing compound metabolic process
FD	3702.Q84JK2	GO Process	GO:0019222	Regulation of metabolic process
FD	3702.Q84JK2	GO Process	GO:0031323	Regulation of cellular metabolic process
FD	3702.Q84JK2	GO Process	GO:0031325	Positive regulation of cellular metabolic process
FD	3702.Q84JK2	GO Process	GO:0031326	Regulation of cellular biosynthetic process
FD	3702.Q84JK2	GO Process	GO:0031328	Positive regulation of cellular biosynthetic process
FD	3702.Q84JK2	GO Process	GO:0045893	Positive regulation of transcription, DNA-templated
FD	3702.Q84JK2	GO Process	GO:0045935	Positive regulation of nucleobase-containing compound metabolic process
FD	3702.Q84JK2	GO Process	GO:0048518	Positive regulation of biological process
FD	3702.Q84JK2	GO Process	GO:0048522	Positive regulation of cellular process
FD	3702.Q84JK2	GO Process	GO:0048580	Regulation of post-embryonic development
FD	3702.Q84JK2	GO Process	GO:0048582	Positive regulation of post-embryonic development
FD	3702.Q84JK2	GO Process	GO:0048583	Regulation of response to stimulus
FD	3702.Q84JK2	GO Process	GO:0048831	Regulation of shoot system development
FD	3702.Q84JK2	GO Process	GO:0050789	Regulation of biological process
FD	3702.Q84JK2	GO Process	GO:0050793	Regulation of developmental process
FD	3702.Q84JK2	GO Process	GO:0050794	Regulation of cellular process
FD	3702.Q84JK2	GO Process	GO:0050896	Response to stimulus
FD	3702.Q84JK2	GO Process	GO:0051094	Positive regulation of developmental process
FD	3702.Q84JK2	GO Process	GO:0051171	Regulation of nitrogen compound metabolic process
FD	3702.Q84JK2	GO Process	GO:0051173	Positive regulation of nitrogen compound metabolic process
FD	3702.Q84JK2	GO Process	GO:0051239	Regulation of multicellular organismal process
FD	3702.Q84JK2	GO Process	GO:0051240	Positive regulation of multicellular organismal process
FD	3702.Q84JK2	GO Process	GO:0051252	Regulation of RNA metabolic process
FD	3702.Q84JK2	GO Process	GO:0051254	Positive regulation of RNA metabolic process
FD	3702.Q84JK2	GO Process	GO:0060255	Regulation of macromolecule metabolic process
FD	3702.Q84JK2	GO Process	GO:0065007	Biological regulation
FD	3702.Q84JK2	GO Process	GO:0080090	Regulation of primary metabolic process
FD	3702.Q84JK2	GO Process	GO:1902680	Positive regulation of RNA biosynthetic process
FD	3702.Q84JK2	GO Process	GO:1903506	Regulation of nucleic acid-templated transcription
FD	3702.Q84JK2	GO Process	GO:1903508	Positive regulation of nucleic acid-templated transcription
FD	3702.Q84JK2	GO Process	GO:2000026	Regulation of multicellular organismal development
FD	3702.Q84JK2	GO Process	GO:2000028	Regulation of photoperiodism, flowering
FD	3702.Q84JK2	GO Process	GO:2000241	Regulation of reproductive process
FD	3702.Q84JK2	GO Process	GO:2000243	Positive regulation of reproductive process
FD	3702.Q84JK2	GO Process	GO:2001141	Regulation of RNA biosynthetic process
FD	3702.Q84JK2	GO Function	GO:0003676	Nucleic acid binding
FD	3702.Q84JK2	GO Function	GO:0003677	DNA binding
FD	3702.Q84JK2	GO Function	GO:0003700	DNA-binding transcription factor activity
FD	3702.Q84JK2	GO Function	GO:0005488	Binding
FD	3702.Q84JK2	GO Function	GO:0005515	Protein binding
FD	3702.Q84JK2	GO Function	GO:0043621	Protein self-association
FD	3702.Q84JK2	GO Function	GO:0097159	Organic cyclic compound binding
FD	3702.Q84JK2	GO Function	GO:0140110	Transcription regulator activity
FD	3702.Q84JK2	GO Function	GO:1901363	Heterocyclic compound binding
FD	3702.Q84JK2	GO Component	GO:0005622	Intracellular anatomical structure
FD	3702.Q84JK2	GO Component	GO:0005634	Nucleus
FD	3702.Q84JK2	GO Component	GO:0043226	Organelle
FD	3702.Q84JK2	GO Component	GO:0043227	Membrane-bounded organelle
FD	3702.Q84JK2	GO Component	GO:0043229	Intracellular organelle
FD	3702.Q84JK2	GO Component	GO:0043231	Intracellular membrane-bounded organelle
FD	3702.Q84JK2	GO Component	GO:0110165	Cellular anatomical entity
FD	3702.Q84JK2	STRING clusters	CL:26481	Mixed, incl. Circadian rhythm - plant, and B-box-type zinc finger
FD	3702.Q84JK2	STRING clusters	CL:26482	Mixed, incl. Circadian rhythm - plant, and B-box-type zinc finger
FD	3702.Q84JK2	STRING clusters	CL:26673	Mixed, incl. Flower development: initiation, and SBP domain
FD	3702.Q84JK2	STRING clusters	CL:26676	Mixed, incl. Flower development: initiation, and SBP domain
FD	3702.Q84JK2	STRING clusters	CL:26678	Flower development: initiation, and SBP domain
FD	3702.Q84JK2	STRING clusters	CL:26720	Flower development: initiation, and Far-red light signaling pathway
FD	3702.Q84JK2	WikiPathways	WP2108	Flower development: initiation
FD	3702.Q84JK2	COMPARTMENTS	GOCC:0005622	Intracellular
FD	3702.Q84JK2	COMPARTMENTS	GOCC:0005634	Nucleus
FD	3702.Q84JK2	COMPARTMENTS	GOCC:0043226	Organelle
FD	3702.Q84JK2	COMPARTMENTS	GOCC:0043227	Membrane-bounded organelle
FD	3702.Q84JK2	COMPARTMENTS	GOCC:0043229	Intracellular organelle
FD	3702.Q84JK2	COMPARTMENTS	GOCC:0043231	Intracellular membrane-bounded organelle
FD	3702.Q84JK2	COMPARTMENTS	GOCC:0110165	Cellular anatomical entity
FD	3702.Q84JK2	UniProt Keywords	KW-0238	DNA-binding
FD	3702.Q84JK2	UniProt Keywords	KW-0539	Nucleus
FD	3702.Q84JK2	UniProt Keywords	KW-0597	Phosphoprotein
FD	3702.Q84JK2	InterPro	IPR004827	Basic-leucine zipper domain
FD	3702.Q84JK2	InterPro	IPR043452	Plant bZIP transcription factors
FD	3702.Q84JK2	InterPro	IPR046347	Basic-leucine zipper domain superfamily
FD	3702.Q84JK2	SMART	SM00338	Basic region leucin zipper
FT	3702.Q9SXZ2	GO Process	GO:0000003	Reproduction
FT	3702.Q9SXZ2	GO Process	GO:0003006	Developmental process involved in reproduction
FT	3702.Q9SXZ2	GO Process	GO:0007275	Multicellular organism development
FT	3702.Q9SXZ2	GO Process	GO:0009314	Response to radiation
FT	3702.Q9SXZ2	GO Process	GO:0009416	Response to light stimulus
FT	3702.Q9SXZ2	GO Process	GO:0009628	Response to abiotic stimulus
FT	3702.Q9SXZ2	GO Process	GO:0009648	Photoperiodism
FT	3702.Q9SXZ2	GO Process	GO:0009791	Post-embryonic development
FT	3702.Q9SXZ2	GO Process	GO:0009888	Tissue development
FT	3702.Q9SXZ2	GO Process	GO:0009908	Flower development
FT	3702.Q9SXZ2	GO Process	GO:0009909	Regulation of flower development
FT	3702.Q9SXZ2	GO Process	GO:0009911	Positive regulation of flower development
FT	3702.Q9SXZ2	GO Process	GO:0009987	Cellular process
FT	3702.Q9SXZ2	GO Process	GO:0010022	Meristem determinacy
FT	3702.Q9SXZ2	GO Process	GO:0010073	Meristem maintenance
FT	3702.Q9SXZ2	GO Process	GO:0010119	Regulation of stomatal movement
FT	3702.Q9SXZ2	GO Process	GO:0010228	Vegetative to reproductive phase transition of meristem
FT	3702.Q9SXZ2	GO Process	GO:0022414	Reproductive process
FT	3702.Q9SXZ2	GO Process	GO:0030154	Cell differentiation
FT	3702.Q9SXZ2	GO Process	GO:0032501	Multicellular organismal process
FT	3702.Q9SXZ2	GO Process	GO:0032502	Developmental process
FT	3702.Q9SXZ2	GO Process	GO:0048367	Shoot system development
FT	3702.Q9SXZ2	GO Process	GO:0048507	Meristem development
FT	3702.Q9SXZ2	GO Process	GO:0048518	Positive regulation of biological process
FT	3702.Q9SXZ2	GO Process	GO:0048573	Photoperiodism, flowering
FT	3702.Q9SXZ2	GO Process	GO:0048580	Regulation of post-embryonic development
FT	3702.Q9SXZ2	GO Process	GO:0048582	Positive regulation of post-embryonic development
FT	3702.Q9SXZ2	GO Process	GO:0048608	Reproductive structure development
FT	3702.Q9SXZ2	GO Process	GO:0048731	System development
FT	3702.Q9SXZ2	GO Process	GO:0048831	Regulation of shoot system development
FT	3702.Q9SXZ2	GO Process	GO:0048856	Anatomical structure development
FT	3702.Q9SXZ2	GO Process	GO:0048869	Cellular developmental process
FT	3702.Q9SXZ2	GO Process	GO:0050789	Regulation of biological process
FT	3702.Q9SXZ2	GO Process	GO:0050793	Regulation of developmental process
FT	3702.Q9SXZ2	GO Process	GO:0050794	Regulation of cellular process
FT	3702.Q9SXZ2	GO Process	GO:0050896	Response to stimulus
FT	3702.Q9SXZ2	GO Process	GO:0051094	Positive regulation of developmental process
FT	3702.Q9SXZ2	GO Process	GO:0051239	Regulation of multicellular organismal process
FT	3702.Q9SXZ2	GO Process	GO:0051240	Positive regulation of multicellular organismal process
FT	3702.Q9SXZ2	GO Process	GO:0061458	Reproductive system development
FT	3702.Q9SXZ2	GO Process	GO:0065007	Biological regulation
FT	3702.Q9SXZ2	GO Process	GO:0090567	Reproductive shoot system development
FT	3702.Q9SXZ2	GO Process	GO:2000026	Regulation of multicellular organismal development
FT	3702.Q9SXZ2	GO Process	GO:2000241	Regulation of reproductive process
FT	3702.Q9SXZ2	GO Process	GO:2000243	Positive regulation of reproductive process
FT	3702.Q9SXZ2	GO Function	GO:0005488	Binding
FT	3702.Q9SXZ2	GO Function	GO:0005543	Phospholipid binding
FT	3702.Q9SXZ2	GO Function	GO:0008289	Lipid binding
FT	3702.Q9SXZ2	GO Function	GO:0008429	Phosphatidylethanolamine binding
FT	3702.Q9SXZ2	GO Component	GO:0005622	Intracellular anatomical structure
FT	3702.Q9SXZ2	GO Component	GO:0005634	Nucleus
FT	3702.Q9SXZ2	GO Component	GO:0005737	Cytoplasm
FT	3702.Q9SXZ2	GO Component	GO:0005783	Endoplasmic reticulum
FT	3702.Q9SXZ2	GO Component	GO:0012505	Endomembrane system
FT	3702.Q9SXZ2	GO Component	GO:0043226	Organelle
FT	3702.Q9SXZ2	GO Component	GO:0043227	Membrane-bounded organelle
FT	3702.Q9SXZ2	GO Component	GO:0043229	Intracellular organelle
FT	3702.Q9SXZ2	GO Component	GO:0043231	Intracellular membrane-bounded organelle
FT	3702.Q9SXZ2	GO Component	GO:0110165	Cellular anatomical entity
FT	3702.Q9SXZ2	STRING clusters	CL:26481	Mixed, incl. Circadian rhythm - plant, and B-box-type zinc finger
FT	3702.Q9SXZ2	STRING clusters	CL:26482	Mixed, incl. Circadian rhythm - plant, and B-box-type zinc finger
FT	3702.Q9SXZ2	STRING clusters	CL:26673	Mixed, incl. Flower development: initiation, and SBP domain
FT	3702.Q9SXZ2	STRING clusters	CL:26676	Mixed, incl. Flower development: initiation, and SBP domain
FT	3702.Q9SXZ2	STRING clusters	CL:26678	Flower development: initiation, and SBP domain
FT	3702.Q9SXZ2	STRING clusters	CL:26720	Flower development: initiation, and Far-red light signaling pathway
FT	3702.Q9SXZ2	KEGG	ath04712	Circadian rhythm - plant
FT	3702.Q9SXZ2	WikiPathways	WP2108	Flower development: initiation
FT	3702.Q9SXZ2	WikiPathways	WP618	Flower development
FT	3702.Q9SXZ2	COMPARTMENTS	GOCC:0005622	Intracellular
FT	3702.Q9SXZ2	COMPARTMENTS	GOCC:0005634	Nucleus
FT	3702.Q9SXZ2	COMPARTMENTS	GOCC:0005737	Cytoplasm
FT	3702.Q9SXZ2	COMPARTMENTS	GOCC:0043226	Organelle
FT	3702.Q9SXZ2	COMPARTMENTS	GOCC:0043227	Membrane-bounded organelle
FT	3702.Q9SXZ2	COMPARTMENTS	GOCC:0043229	Intracellular organelle
FT	3702.Q9SXZ2	COMPARTMENTS	GOCC:0043231	Intracellular membrane-bounded organelle
FT	3702.Q9SXZ2	COMPARTMENTS	GOCC:0110165	Cellular anatomical entity
FT	3702.Q9SXZ2	UniProt Keywords	KW-0025	Alternative splicing
FT	3702.Q9SXZ2	UniProt Keywords	KW-0217	Developmental protein
FT	3702.Q9SXZ2	UniProt Keywords	KW-0221	Differentiation
FT	3702.Q9SXZ2	UniProt Keywords	KW-0256	Endoplasmic reticulum
FT	3702.Q9SXZ2	UniProt Keywords	KW-0287	Flowering
FT	3702.Q9SXZ2	UniProt Keywords	KW-0539	Nucleus
FT	3702.Q9SXZ2	UniProt Keywords	KW-0963	Cytoplasm
FT	3702.Q9SXZ2	Pfam	PF01161	Phosphatidylethanolamine-binding protein
FT	3702.Q9SXZ2	InterPro	IPR001858	Phosphatidylethanolamine-binding, conserved site
FT	3702.Q9SXZ2	InterPro	IPR008914	Phosphatidylethanolamine-binding protein
FT	3702.Q9SXZ2	InterPro	IPR035810	Phosphatidylethanolamine-binding protein, eukaryotic
FT	3702.Q9SXZ2	InterPro	IPR036610	PEBP-like superfamily
LFY	3702.Q00958	GO Process	GO:0000003	Reproduction
LFY	3702.Q00958	GO Process	GO:0003006	Developmental process involved in reproduction
LFY	3702.Q00958	GO Process	GO:0006355	Regulation of transcription, DNA-templated
LFY	3702.Q00958	GO Process	GO:0007154	Cell communication
LFY	3702.Q00958	GO Process	GO:0007165	Signal transduction
LFY	3702.Q00958	GO Process	GO:0007275	Multicellular organism development
LFY	3702.Q00958	GO Process	GO:0009719	Response to endogenous stimulus
LFY	3702.Q00958	GO Process	GO:0009725	Response to hormone
LFY	3702.Q00958	GO Process	GO:0009739	Response to gibberellin
LFY	3702.Q00958	GO Process	GO:0009740	Gibberellic acid mediated signaling pathway
LFY	3702.Q00958	GO Process	GO:0009755	Hormone-mediated signaling pathway
LFY	3702.Q00958	GO Process	GO:0009791	Post-embryonic development
LFY	3702.Q00958	GO Process	GO:0009888	Tissue development
LFY	3702.Q00958	GO Process	GO:0009889	Regulation of biosynthetic process
LFY	3702.Q00958	GO Process	GO:0009908	Flower development
LFY	3702.Q00958	GO Process	GO:0009987	Cellular process
LFY	3702.Q00958	GO Process	GO:0010022	Meristem determinacy
LFY	3702.Q00958	GO Process	GO:0010033	Response to organic substance
LFY	3702.Q00958	GO Process	GO:0010073	Meristem maintenance
LFY	3702.Q00958	GO Process	GO:0010074	Maintenance of meristem identity
LFY	3702.Q00958	GO Process	GO:0010077	Maintenance of inflorescence meristem identity
LFY	3702.Q00958	GO Process	GO:0010468	Regulation of gene expression
LFY	3702.Q00958	GO Process	GO:0010476	Gibberellin mediated signaling pathway
LFY	3702.Q00958	GO Process	GO:0010556	Regulation of macromolecule biosynthetic process
LFY	3702.Q00958	GO Process	GO:0010582	Floral meristem determinacy
LFY	3702.Q00958	GO Process	GO:0019219	Regulation of nucleobase-containing compound metabolic process
LFY	3702.Q00958	GO Process	GO:0019222	Regulation of metabolic process
LFY	3702.Q00958	GO Process	GO:0019827	Stem cell population maintenance
LFY	3702.Q00958	GO Process	GO:0022414	Reproductive process
LFY	3702.Q00958	GO Process	GO:0023052	Signaling
LFY	3702.Q00958	GO Process	GO:0030154	Cell differentiation
LFY	3702.Q00958	GO Process	GO:0031323	Regulation of cellular metabolic process
LFY	3702.Q00958	GO Process	GO:0031326	Regulation of cellular biosynthetic process
LFY	3702.Q00958	GO Process	GO:0032501	Multicellular organismal process
LFY	3702.Q00958	GO Process	GO:0032502	Developmental process
LFY	3702.Q00958	GO Process	GO:0032870	Cellular response to hormone stimulus
LFY	3702.Q00958	GO Process	GO:0033993	Response to lipid
LFY	3702.Q00958	GO Process	GO:0042221	Response to chemical
LFY	3702.Q00958	GO Process	GO:0048367	Shoot system development
LFY	3702.Q00958	GO Process	GO:0048507	Meristem development
LFY	3702.Q00958	GO Process	GO:0048608	Reproductive structure development
LFY	3702.Q00958	GO Process	GO:0048731	System development
LFY	3702.Q00958	GO Process	GO:0048856	Anatomical structure development
LFY	3702.Q00958	GO Process	GO:0048869	Cellular developmental process
LFY	3702.Q00958	GO Process	GO:0050789	Regulation of biological process
LFY	3702.Q00958	GO Process	GO:0050794	Regulation of cellular process
LFY	3702.Q00958	GO Process	GO:0050896	Response to stimulus
LFY	3702.Q00958	GO Process	GO:0051171	Regulation of nitrogen compound metabolic process
LFY	3702.Q00958	GO Process	GO:0051252	Regulation of RNA metabolic process
LFY	3702.Q00958	GO Process	GO:0051716	Cellular response to stimulus
LFY	3702.Q00958	GO Process	GO:0060255	Regulation of macromolecule metabolic process
LFY	3702.Q00958	GO Process	GO:0061458	Reproductive system development
LFY	3702.Q00958	GO Process	GO:0065007	Biological regulation
LFY	3702.Q00958	GO Process	GO:0070887	Cellular response to chemical stimulus
LFY	3702.Q00958	GO Process	GO:0071310	Cellular response to organic substance
LFY	3702.Q00958	GO Process	GO:0071370	Cellular response to gibberellin stimulus
LFY	3702.Q00958	GO Process	GO:0071396	Cellular response to lipid
LFY	3702.Q00958	GO Process	GO:0071495	Cellular response to endogenous stimulus
LFY	3702.Q00958	GO Process	GO:0080090	Regulation of primary metabolic process
LFY	3702.Q00958	GO Process	GO:0090567	Reproductive shoot system development
LFY	3702.Q00958	GO Process	GO:0098727	Maintenance of cell number
LFY	3702.Q00958	GO Process	GO:1901700	Response to oxygen-containing compound
LFY	3702.Q00958	GO Process	GO:1901701	Cellular response to oxygen-containing compound
LFY	3702.Q00958	GO Process	GO:1903506	Regulation of nucleic acid-templated transcription
LFY	3702.Q00958	GO Process	GO:2001141	Regulation of RNA biosynthetic process
LFY	3702.Q00958	GO Function	GO:0000976	Transcription cis-regulatory region binding
LFY	3702.Q00958	GO Function	GO:0001067	Transcription regulatory region nucleic acid binding
LFY	3702.Q00958	GO Function	GO:0003676	Nucleic acid binding
LFY	3702.Q00958	GO Function	GO:0003677	DNA binding
LFY	3702.Q00958	GO Function	GO:0003682	Chromatin binding
LFY	3702.Q00958	GO Function	GO:0003690	Double-stranded DNA binding
LFY	3702.Q00958	GO Function	GO:0003700	DNA-binding transcription factor activity
LFY	3702.Q00958	GO Function	GO:0005488	Binding
LFY	3702.Q00958	GO Function	GO:0005515	Protein binding
LFY	3702.Q00958	GO Function	GO:0031490	Chromatin DNA binding
LFY	3702.Q00958	GO Function	GO:0042802	Identical protein binding
LFY	3702.Q00958	GO Function	GO:0042803	Protein homodimerization activity
LFY	3702.Q00958	GO Function	GO:0043565	Sequence-specific DNA binding
LFY	3702.Q00958	GO Function	GO:0043621	Protein self-association
LFY	3702.Q00958	GO Function	GO:0046983	Protein dimerization activity
LFY	3702.Q00958	GO Function	GO:0097159	Organic cyclic compound binding
LFY	3702.Q00958	GO Function	GO:0140110	Transcription regulator activity
LFY	3702.Q00958	GO Function	GO:1901363	Heterocyclic compound binding
LFY	3702.Q00958	GO Function	GO:1990837	Sequence-specific double-stranded DNA binding
LFY	3702.Q00958	GO Component	GO:0005622	Intracellular anatomical structure
LFY	3702.Q00958	GO Component	GO:0005634	Nucleus
LFY	3702.Q00958	GO Component	GO:0043226	Organelle
LFY	3702.Q00958	GO Component	GO:0043227	Membrane-bounded organelle
LFY	3702.Q00958	GO Component	GO:0043229	Intracellular organelle
LFY	3702.Q00958	GO Component	GO:0043231	Intracellular membrane-bounded organelle
LFY	3702.Q00958	GO Component	GO:0110165	Cellular anatomical entity
LFY	3702.Q00958	STRING clusters	CL:26481	Mixed, incl. Circadian rhythm - plant, and B-box-type zinc finger
LFY	3702.Q00958	STRING clusters	CL:26482	Mixed, incl. Circadian rhythm - plant, and B-box-type zinc finger
LFY	3702.Q00958	STRING clusters	CL:26673	Mixed, incl. Flower development: initiation, and SBP domain
LFY	3702.Q00958	STRING clusters	CL:26676	Mixed, incl. Flower development: initiation, and SBP domain
LFY	3702.Q00958	STRING clusters	CL:26678	Flower development: initiation, and SBP domain
LFY	3702.Q00958	STRING clusters	CL:26679	Flower development: initiation, and SBP domain
LFY	3702.Q00958	STRING clusters	CL:26682	Mixed, incl. Maintenance of inflorescence meristem identity, and Phosphatidylethanolamine-binding, conserved site
LFY	3702.Q00958	STRING clusters	CL:26683	Maintenance of inflorescence meristem identity, and Squamosa promoter-binding protein
LFY	3702.Q00958	WikiPathways	WP2108	Flower development: initiation
LFY	3702.Q00958	WikiPathways	WP618	Flower development
LFY	3702.Q00958	COMPARTMENTS	GOCC:0005622	Intracellular
LFY	3702.Q00958	COMPARTMENTS	GOCC:0005634	Nucleus
LFY	3702.Q00958	COMPARTMENTS	GOCC:0032039	Integrator complex
LFY	3702.Q00958	COMPARTMENTS	GOCC:0032991	Protein-containing complex
LFY	3702.Q00958	COMPARTMENTS	GOCC:0043226	Organelle
LFY	3702.Q00958	COMPARTMENTS	GOCC:0043227	Membrane-bounded organelle
LFY	3702.Q00958	COMPARTMENTS	GOCC:0043229	Intracellular organelle
LFY	3702.Q00958	COMPARTMENTS	GOCC:0043231	Intracellular membrane-bounded organelle
LFY	3702.Q00958	COMPARTMENTS	GOCC:0110165	Cellular anatomical entity
LFY	3702.Q00958	UniProt Keywords	KW-0010	Activator
LFY	3702.Q00958	UniProt Keywords	KW-0175	Coiled coil
LFY	3702.Q00958	UniProt Keywords	KW-0217	Developmental protein
LFY	3702.Q00958	UniProt Keywords	KW-0221	Differentiation
LFY	3702.Q00958	UniProt Keywords	KW-0238	DNA-binding
LFY	3702.Q00958	UniProt Keywords	KW-0287	Flowering
LFY	3702.Q00958	UniProt Keywords	KW-0539	Nucleus
LFY	3702.Q00958	UniProt Keywords	KW-0804	Transcription
LFY	3702.Q00958	UniProt Keywords	KW-0805	Transcription regulation
LFY	3702.Q00958	Pfam	PF17538	DNA Binding Domain (C-terminal) Leafy/Floricaula
LFY	3702.Q00958	InterPro	IPR002910	Floricaula/leafy protein
LFY	3702.Q00958	InterPro	IPR035079	Floricaula/Leafy protein, SAM domain
LFY	3702.Q00958	InterPro	IPR035209	Floricaula/leafy, DNA-binding C-terminal domain
LFY	3702.Q00958	InterPro	IPR038276	Floricaula/leafy, C-terminal domain superfamily
MLE2.7	3702.Q8GWQ6	GO Process	GO:0006139	Nucleobase-containing compound metabolic process
MLE2.7	3702.Q8GWQ6	GO Process	GO:0006396	RNA processing
MLE2.7	3702.Q8GWQ6	GO Process	GO:0006397	mRNA processing
MLE2.7	3702.Q8GWQ6	GO Process	GO:0006417	Regulation of translation
MLE2.7	3702.Q8GWQ6	GO Process	GO:0006725	Cellular aromatic compound metabolic process
MLE2.7	3702.Q8GWQ6	GO Process	GO:0006807	Nitrogen compound metabolic process
MLE2.7	3702.Q8GWQ6	GO Process	GO:0007275	Multicellular organism development
MLE2.7	3702.Q8GWQ6	GO Process	GO:0007623	Circadian rhythm
MLE2.7	3702.Q8GWQ6	GO Process	GO:0008152	Metabolic process
MLE2.7	3702.Q8GWQ6	GO Process	GO:0008380	RNA splicing
MLE2.7	3702.Q8GWQ6	GO Process	GO:0009314	Response to radiation
MLE2.7	3702.Q8GWQ6	GO Process	GO:0009416	Response to light stimulus
MLE2.7	3702.Q8GWQ6	GO Process	GO:0009628	Response to abiotic stimulus
MLE2.7	3702.Q8GWQ6	GO Process	GO:0009639	Response to red or far red light
MLE2.7	3702.Q8GWQ6	GO Process	GO:0009640	Photomorphogenesis
MLE2.7	3702.Q8GWQ6	GO Process	GO:0009791	Post-embryonic development
MLE2.7	3702.Q8GWQ6	GO Process	GO:0009889	Regulation of biosynthetic process
MLE2.7	3702.Q8GWQ6	GO Process	GO:0009987	Cellular process
MLE2.7	3702.Q8GWQ6	GO Process	GO:0010099	Regulation of photomorphogenesis
MLE2.7	3702.Q8GWQ6	GO Process	GO:0010467	Gene expression
MLE2.7	3702.Q8GWQ6	GO Process	GO:0010468	Regulation of gene expression
MLE2.7	3702.Q8GWQ6	GO Process	GO:0010556	Regulation of macromolecule biosynthetic process
MLE2.7	3702.Q8GWQ6	GO Process	GO:0010608	Post-transcriptional regulation of gene expression
MLE2.7	3702.Q8GWQ6	GO Process	GO:0016070	RNA metabolic process
MLE2.7	3702.Q8GWQ6	GO Process	GO:0016071	mRNA metabolic process
MLE2.7	3702.Q8GWQ6	GO Process	GO:0019222	Regulation of metabolic process
MLE2.7	3702.Q8GWQ6	GO Process	GO:0031323	Regulation of cellular metabolic process
MLE2.7	3702.Q8GWQ6	GO Process	GO:0031326	Regulation of cellular biosynthetic process
MLE2.7	3702.Q8GWQ6	GO Process	GO:0032501	Multicellular organismal process
MLE2.7	3702.Q8GWQ6	GO Process	GO:0032502	Developmental process
MLE2.7	3702.Q8GWQ6	GO Process	GO:0034248	Regulation of cellular amide metabolic process
MLE2.7	3702.Q8GWQ6	GO Process	GO:0034641	Cellular nitrogen compound metabolic process
MLE2.7	3702.Q8GWQ6	GO Process	GO:0043170	Macromolecule metabolic process
MLE2.7	3702.Q8GWQ6	GO Process	GO:0044237	Cellular metabolic process
MLE2.7	3702.Q8GWQ6	GO Process	GO:0044238	Primary metabolic process
MLE2.7	3702.Q8GWQ6	GO Process	GO:0046483	Heterocycle metabolic process
MLE2.7	3702.Q8GWQ6	GO Process	GO:0048511	Rhythmic process
MLE2.7	3702.Q8GWQ6	GO Process	GO:0048518	Positive regulation of biological process
MLE2.7	3702.Q8GWQ6	GO Process	GO:0048580	Regulation of post-embryonic development
MLE2.7	3702.Q8GWQ6	GO Process	GO:0048582	Positive regulation of post-embryonic development
MLE2.7	3702.Q8GWQ6	GO Process	GO:0048583	Regulation of response to stimulus
MLE2.7	3702.Q8GWQ6	GO Process	GO:0048584	Positive regulation of response to stimulus
MLE2.7	3702.Q8GWQ6	GO Process	GO:0048856	Anatomical structure development
MLE2.7	3702.Q8GWQ6	GO Process	GO:0050789	Regulation of biological process
MLE2.7	3702.Q8GWQ6	GO Process	GO:0050793	Regulation of developmental process
MLE2.7	3702.Q8GWQ6	GO Process	GO:0050794	Regulation of cellular process
MLE2.7	3702.Q8GWQ6	GO Process	GO:0050896	Response to stimulus
MLE2.7	3702.Q8GWQ6	GO Process	GO:0051094	Positive regulation of developmental process
MLE2.7	3702.Q8GWQ6	GO Process	GO:0051171	Regulation of nitrogen compound metabolic process
MLE2.7	3702.Q8GWQ6	GO Process	GO:0051239	Regulation of multicellular organismal process
MLE2.7	3702.Q8GWQ6	GO Process	GO:0051240	Positive regulation of multicellular organismal process
MLE2.7	3702.Q8GWQ6	GO Process	GO:0051246	Regulation of protein metabolic process
MLE2.7	3702.Q8GWQ6	GO Process	GO:0060255	Regulation of macromolecule metabolic process
MLE2.7	3702.Q8GWQ6	GO Process	GO:0065007	Biological regulation
MLE2.7	3702.Q8GWQ6	GO Process	GO:0071704	Organic substance metabolic process
MLE2.7	3702.Q8GWQ6	GO Process	GO:0080090	Regulation of primary metabolic process
MLE2.7	3702.Q8GWQ6	GO Process	GO:0090304	Nucleic acid metabolic process
MLE2.7	3702.Q8GWQ6	GO Process	GO:0097167	Circadian regulation of translation
MLE2.7	3702.Q8GWQ6	GO Process	GO:1901360	Organic cyclic compound metabolic process
MLE2.7	3702.Q8GWQ6	GO Process	GO:2000026	Regulation of multicellular organismal development
MLE2.7	3702.Q8GWQ6	GO Process	GO:2000030	Regulation of response to red or far red light
MLE2.7	3702.Q8GWQ6	GO Process	GO:2000112	Regulation of cellular macromolecule biosynthetic process
MLE2.7	3702.Q8GWQ6	GO Process	GO:2000306	Positive regulation of photomorphogenesis
MLE2.7	3702.Q8GWQ6	GO Component	GO:0005622	Intracellular anatomical structure
MLE2.7	3702.Q8GWQ6	GO Component	GO:0005634	Nucleus
MLE2.7	3702.Q8GWQ6	GO Component	GO:0005654	Nucleoplasm
MLE2.7	3702.Q8GWQ6	GO Component	GO:0005681	Spliceosomal complex
MLE2.7	3702.Q8GWQ6	GO Component	GO:0016604	Nuclear body
MLE2.7	3702.Q8GWQ6	GO Component	GO:0016607	Nuclear speck
MLE2.7	3702.Q8GWQ6	GO Component	GO:0031974	Membrane-enclosed lumen
MLE2.7	3702.Q8GWQ6	GO Component	GO:0031981	Nuclear lumen
MLE2.7	3702.Q8GWQ6	GO Component	GO:0032991	Protein-containing complex
MLE2.7	3702.Q8GWQ6	GO Component	GO:0043226	Organelle
MLE2.7	3702.Q8GWQ6	GO Component	GO:0043227	Membrane-bounded organelle
MLE2.7	3702.Q8GWQ6	GO Component	GO:0043229	Intracellular organelle
MLE2.7	3702.Q8GWQ6	GO Component	GO:0043231	Intracellular membrane-bounded organelle
MLE2.7	3702.Q8GWQ6	GO Component	GO:0043233	Organelle lumen
MLE2.7	3702.Q8GWQ6	GO Component	GO:0070013	Intracellular organelle lumen
MLE2.7	3702.Q8GWQ6	GO Component	GO:0110165	Cellular anatomical entity
MLE2.7	3702.Q8GWQ6	GO Component	GO:0140513	Nuclear protein-containing complex
MLE2.7	3702.Q8GWQ6	GO Component	GO:1990904	Ribonucleoprotein complex
MLE2.7	3702.Q8GWQ6	STRING clusters	CL:39472	Mixed, incl. FBD domain, and Peptidase family A1 domain
MLE2.7	3702.Q8GWQ6	STRING clusters	CL:39475	Mixed, incl. FBD domain, and Peptidase family A1 domain
MLE2.7	3702.Q8GWQ6	STRING clusters	CL:39480	Mixed, incl. FBD domain, and Peptidase family A1 domain
MLE2.7	3702.Q8GWQ6	STRING clusters	CL:39485	Mixed, incl. FBD domain, and Peptidase family A1 domain
MLE2.7	3702.Q8GWQ6	STRING clusters	CL:39490	Mixed, incl. Domain in FBox and BRCT domain containing plant proteins, and Peptidase C1A, papain C-terminal
MLE2.7	3702.Q8GWQ6	STRING clusters	CL:39495	Mixed, incl. Domain in FBox and BRCT domain containing plant proteins, and Peptidase C1A, papain C-terminal
MLE2.7	3702.Q8GWQ6	STRING clusters	CL:39500	Mixed, incl. Peptidase family A1 domain, and Peptidase C1A, papain C-terminal
MLE2.7	3702.Q8GWQ6	STRING clusters	CL:39505	Mixed, incl. Peptidase family A1 domain, and Peptidase C1A, papain C-terminal
MLE2.7	3702.Q8GWQ6	STRING clusters	CL:39510	Mixed, incl. Peptidase family A1 domain, and Peptidase C1A, papain C-terminal
MLE2.7	3702.Q8GWQ6	STRING clusters	CL:39515	Mixed, incl. Peptidase family A1 domain, and Peptidase C1A, papain C-terminal
MLE2.7	3702.Q8GWQ6	STRING clusters	CL:39520	Mixed, incl. Peptidase family A1 domain, and Peptidase C1A, papain C-terminal
MLE2.7	3702.Q8GWQ6	STRING clusters	CL:39525	Mixed, incl. Peptidase family A1 domain, and Peptidase C1A, papain C-terminal
MLE2.7	3702.Q8GWQ6	STRING clusters	CL:39530	Mixed, incl. Peptidase family A1 domain, and Peptidase C1A, papain C-terminal
MLE2.7	3702.Q8GWQ6	STRING clusters	CL:39535	Mixed, incl. Peptidase C1A, papain C-terminal, and Peptidase family A1 domain
MLE2.7	3702.Q8GWQ6	STRING clusters	CL:39538	Mixed, incl. Peptidase C1A, papain C-terminal, and Receptor Mediated Mitophagy
MLE2.7	3702.Q8GWQ6	STRING clusters	CL:39543	Mixed, incl. Peptidase C1A, papain C-terminal, and Receptor Mediated Mitophagy
MLE2.7	3702.Q8GWQ6	STRING clusters	CL:39545	Mixed, incl. Peptidase C1A, papain C-terminal, and Receptor Mediated Mitophagy
MLE2.7	3702.Q8GWQ6	STRING clusters	CL:39547	Mixed, incl. Papain family cysteine protease, and Asparaginyl endopeptidase
MLE2.7	3702.Q8GWQ6	STRING clusters	CL:39548	Mixed, incl. Cysteine peptidase, asparagine active site, and GTP binding protein, second domain
MLE2.7	3702.Q8GWQ6	STRING clusters	CL:39552	Mixed, incl. Granulin, and ADP/ATP carrier protein, eukaryotic type
MLE2.7	3702.Q8GWQ6	STRING clusters	CL:39556	Granulin, and ADP/ATP carrier protein, eukaryotic type
MLE2.7	3702.Q8GWQ6	STRING clusters	CL:39560	Granulin, and YggU-like superfamily
MLE2.7	3702.Q8GWQ6	COMPARTMENTS	GOCC:0005622	Intracellular
MLE2.7	3702.Q8GWQ6	COMPARTMENTS	GOCC:0005634	Nucleus
MLE2.7	3702.Q8GWQ6	COMPARTMENTS	GOCC:0043226	Organelle
MLE2.7	3702.Q8GWQ6	COMPARTMENTS	GOCC:0043227	Membrane-bounded organelle
MLE2.7	3702.Q8GWQ6	COMPARTMENTS	GOCC:0043229	Intracellular organelle
MLE2.7	3702.Q8GWQ6	COMPARTMENTS	GOCC:0043231	Intracellular membrane-bounded organelle
MLE2.7	3702.Q8GWQ6	COMPARTMENTS	GOCC:0110165	Cellular anatomical entity
MLE2.7	3702.Q8GWQ6	UniProt Keywords	KW-0025	Alternative splicing
MLE2.7	3702.Q8GWQ6	UniProt Keywords	KW-0507	mRNA processing
MLE2.7	3702.Q8GWQ6	UniProt Keywords	KW-0508	mRNA splicing
MLE2.7	3702.Q8GWQ6	UniProt Keywords	KW-0539	Nucleus
MLE2.7	3702.Q8GWQ6	UniProt Keywords	KW-0747	Spliceosome
MLE2.7	3702.Q8GWQ6	InterPro	IPR003746	Protein of unknown function DUF167
MLE2.7	3702.Q8GWQ6	InterPro	IPR036591	YggU-like superfamily
MLE2.7	3702.Q8GWQ6	SMART	SM01152	DUF167
SOC1	3702.O64645	GO Process	GO:0000003	Reproduction
SOC1	3702.O64645	GO Process	GO:0003006	Developmental process involved in reproduction
SOC1	3702.O64645	GO Process	GO:0006355	Regulation of transcription, DNA-templated
SOC1	3702.O64645	GO Process	GO:0006357	Regulation of transcription by RNA polymerase II
SOC1	3702.O64645	GO Process	GO:0006950	Response to stress
SOC1	3702.O64645	GO Process	GO:0007275	Multicellular organism development
SOC1	3702.O64645	GO Process	GO:0009266	Response to temperature stimulus
SOC1	3702.O64645	GO Process	GO:0009409	Response to cold
SOC1	3702.O64645	GO Process	GO:0009628	Response to abiotic stimulus
SOC1	3702.O64645	GO Process	GO:0009719	Response to endogenous stimulus
SOC1	3702.O64645	GO Process	GO:0009725	Response to hormone
SOC1	3702.O64645	GO Process	GO:0009739	Response to gibberellin
SOC1	3702.O64645	GO Process	GO:0009791	Post-embryonic development
SOC1	3702.O64645	GO Process	GO:0009888	Tissue development
SOC1	3702.O64645	GO Process	GO:0009889	Regulation of biosynthetic process
SOC1	3702.O64645	GO Process	GO:0009891	Positive regulation of biosynthetic process
SOC1	3702.O64645	GO Process	GO:0009893	Positive regulation of metabolic process
SOC1	3702.O64645	GO Process	GO:0009908	Flower development
SOC1	3702.O64645	GO Process	GO:0009909	Regulation of flower development
SOC1	3702.O64645	GO Process	GO:0009911	Positive regulation of flower development
SOC1	3702.O64645	GO Process	GO:0009987	Cellular process
SOC1	3702.O64645	GO Process	GO:0010033	Response to organic substance
SOC1	3702.O64645	GO Process	GO:0010073	Meristem maintenance
SOC1	3702.O64645	GO Process	GO:0010074	Maintenance of meristem identity
SOC1	3702.O64645	GO Process	GO:0010077	Maintenance of inflorescence meristem identity
SOC1	3702.O64645	GO Process	GO:0010468	Regulation of gene expression
SOC1	3702.O64645	GO Process	GO:0010556	Regulation of macromolecule biosynthetic process
SOC1	3702.O64645	GO Process	GO:0010557	Positive regulation of macromolecule biosynthetic process
SOC1	3702.O64645	GO Process	GO:0010604	Positive regulation of macromolecule metabolic process
SOC1	3702.O64645	GO Process	GO:0019219	Regulation of nucleobase-containing compound metabolic process
SOC1	3702.O64645	GO Process	GO:0019222	Regulation of metabolic process
SOC1	3702.O64645	GO Process	GO:0019827	Stem cell population maintenance
SOC1	3702.O64645	GO Process	GO:0022414	Reproductive process
SOC1	3702.O64645	GO Process	GO:0030154	Cell differentiation
SOC1	3702.O64645	GO Process	GO:0031323	Regulation of cellular metabolic process
SOC1	3702.O64645	GO Process	GO:0031325	Positive regulation of cellular metabolic process
SOC1	3702.O64645	GO Process	GO:0031326	Regulation of cellular biosynthetic process
SOC1	3702.O64645	GO Process	GO:0031328	Positive regulation of cellular biosynthetic process
SOC1	3702.O64645	GO Process	GO:0032501	Multicellular organismal process
SOC1	3702.O64645	GO Process	GO:0032502	Developmental process
SOC1	3702.O64645	GO Process	GO:0033993	Response to lipid
SOC1	3702.O64645	GO Process	GO:0042221	Response to chemical
SOC1	3702.O64645	GO Process	GO:0045893	Positive regulation of transcription, DNA-templated
SOC1	3702.O64645	GO Process	GO:0045935	Positive regulation of nucleobase-containing compound metabolic process
SOC1	3702.O64645	GO Process	GO:0045944	Positive regulation of transcription by RNA polymerase II
SOC1	3702.O64645	GO Process	GO:0048367	Shoot system development
SOC1	3702.O64645	GO Process	GO:0048507	Meristem development
SOC1	3702.O64645	GO Process	GO:0048518	Positive regulation of biological process
SOC1	3702.O64645	GO Process	GO:0048522	Positive regulation of cellular process
SOC1	3702.O64645	GO Process	GO:0048580	Regulation of post-embryonic development
SOC1	3702.O64645	GO Process	GO:0048582	Positive regulation of post-embryonic development
SOC1	3702.O64645	GO Process	GO:0048608	Reproductive structure development
SOC1	3702.O64645	GO Process	GO:0048731	System development
SOC1	3702.O64645	GO Process	GO:0048831	Regulation of shoot system development
SOC1	3702.O64645	GO Process	GO:0048856	Anatomical structure development
SOC1	3702.O64645	GO Process	GO:0048869	Cellular developmental process
SOC1	3702.O64645	GO Process	GO:0050789	Regulation of biological process
SOC1	3702.O64645	GO Process	GO:0050793	Regulation of developmental process
SOC1	3702.O64645	GO Process	GO:0050794	Regulation of cellular process
SOC1	3702.O64645	GO Process	GO:0050896	Response to stimulus
SOC1	3702.O64645	GO Process	GO:0051094	Positive regulation of developmental process
SOC1	3702.O64645	GO Process	GO:0051171	Regulation of nitrogen compound metabolic process
SOC1	3702.O64645	GO Process	GO:0051173	Positive regulation of nitrogen compound metabolic process
SOC1	3702.O64645	GO Process	GO:0051239	Regulation of multicellular organismal process
SOC1	3702.O64645	GO Process	GO:0051240	Positive regulation of multicellular organismal process
SOC1	3702.O64645	GO Process	GO:0051252	Regulation of RNA metabolic process
SOC1	3702.O64645	GO Process	GO:0051254	Positive regulation of RNA metabolic process
SOC1	3702.O64645	GO Process	GO:0060255	Regulation of macromolecule metabolic process
SOC1	3702.O64645	GO Process	GO:0061458	Reproductive system development
SOC1	3702.O64645	GO Process	GO:0065007	Biological regulation
SOC1	3702.O64645	GO Process	GO:0080090	Regulation of primary metabolic process
SOC1	3702.O64645	GO Process	GO:0090567	Reproductive shoot system development
SOC1	3702.O64645	GO Process	GO:0098727	Maintenance of cell number
SOC1	3702.O64645	GO Process	GO:1901700	Response to oxygen-containing compound
SOC1	3702.O64645	GO Process	GO:1902680	Positive regulation of RNA biosynthetic process
SOC1	3702.O64645	GO Process	GO:1903506	Regulation of nucleic acid-templated transcription
SOC1	3702.O64645	GO Process	GO:1903508	Positive regulation of nucleic acid-templated transcription
SOC1	3702.O64645	GO Process	GO:2000026	Regulation of multicellular organismal development
SOC1	3702.O64645	GO Process	GO:2000241	Regulation of reproductive process
SOC1	3702.O64645	GO Process	GO:2000243	Positive regulation of reproductive process
SOC1	3702.O64645	GO Process	GO:2001141	Regulation of RNA biosynthetic process
SOC1	3702.O64645	GO Function	GO:0000976	Transcription cis-regulatory region binding
SOC1	3702.O64645	GO Function	GO:0000977	RNA polymerase II transcription regulatory region sequence-specific DNA binding
SOC1	3702.O64645	GO Function	GO:0000978	RNA polymerase II cis-regulatory region sequence-specific DNA binding
SOC1	3702.O64645	GO Function	GO:0000981	DNA-binding transcription factor activity, RNA polymerase II-specific
SOC1	3702.O64645	GO Function	GO:0000987	Cis-regulatory region sequence-specific DNA binding
SOC1	3702.O64645	GO Function	GO:0001067	Transcription regulatory region nucleic acid binding
SOC1	3702.O64645	GO Function	GO:0003676	Nucleic acid binding
SOC1	3702.O64645	GO Function	GO:0003677	DNA binding
SOC1	3702.O64645	GO Function	GO:0003690	Double-stranded DNA binding
SOC1	3702.O64645	GO Function	GO:0003700	DNA-binding transcription factor activity
SOC1	3702.O64645	GO Function	GO:0005488	Binding
SOC1	3702.O64645	GO Function	GO:0005515	Protein binding
SOC1	3702.O64645	GO Function	GO:0043565	Sequence-specific DNA binding
SOC1	3702.O64645	GO Function	GO:0046983	Protein dimerization activity
SOC1	3702.O64645	GO Function	GO:0097159	Organic cyclic compound binding
SOC1	3702.O64645	GO Function	GO:0140110	Transcription regulator activity
SOC1	3702.O64645	GO Function	GO:1901363	Heterocyclic compound binding
SOC1	3702.O64645	GO Function	GO:1990837	Sequence-specific double-stranded DNA binding
SOC1	3702.O64645	GO Component	GO:0005622	Intracellular anatomical structure
SOC1	3702.O64645	GO Component	GO:0005634	Nucleus
SOC1	3702.O64645	GO Component	GO:0005737	Cytoplasm
SOC1	3702.O64645	GO Component	GO:0043226	Organelle
SOC1	3702.O64645	GO Component	GO:0043227	Membrane-bounded organelle
SOC1	3702.O64645	GO Component	GO:0043229	Intracellular organelle
SOC1	3702.O64645	GO Component	GO:0043231	Intracellular membrane-bounded organelle
SOC1	3702.O64645	GO Component	GO:0110165	Cellular anatomical entity
SOC1	3702.O64645	STRING clusters	CL:26481	Mixed, incl. Circadian rhythm - plant, and B-box-type zinc finger
SOC1	3702.O64645	STRING clusters	CL:26482	Mixed, incl. Circadian rhythm - plant, and B-box-type zinc finger
SOC1	3702.O64645	STRING clusters	CL:26673	Mixed, incl. Flower development: initiation, and SBP domain
SOC1	3702.O64645	STRING clusters	CL:26676	Mixed, incl. Flower development: initiation, and SBP domain
SOC1	3702.O64645	STRING clusters	CL:26678	Flower development: initiation, and SBP domain
SOC1	3702.O64645	STRING clusters	CL:26679	Flower development: initiation, and SBP domain
SOC1	3702.O64645	STRING clusters	CL:26682	Mixed, incl. Maintenance of inflorescence meristem identity, and Phosphatidylethanolamine-binding, conserved site
SOC1	3702.O64645	STRING clusters	CL:26683	Maintenance of inflorescence meristem identity, and Squamosa promoter-binding protein
SOC1	3702.O64645	Reactome	MAP-1266738	Developmental Biology
SOC1	3702.O64645	WikiPathways	WP2108	Flower development: initiation
SOC1	3702.O64645	COMPARTMENTS	GOCC:0005622	Intracellular
SOC1	3702.O64645	COMPARTMENTS	GOCC:0005634	Nucleus
SOC1	3702.O64645	COMPARTMENTS	GOCC:0005737	Cytoplasm
SOC1	3702.O64645	COMPARTMENTS	GOCC:0032039	Integrator complex
SOC1	3702.O64645	COMPARTMENTS	GOCC:0032991	Protein-containing complex
SOC1	3702.O64645	COMPARTMENTS	GOCC:0043226	Organelle
SOC1	3702.O64645	COMPARTMENTS	GOCC:0043227	Membrane-bounded organelle
SOC1	3702.O64645	COMPARTMENTS	GOCC:0043229	Intracellular organelle
SOC1	3702.O64645	COMPARTMENTS	GOCC:0043231	Intracellular membrane-bounded organelle
SOC1	3702.O64645	COMPARTMENTS	GOCC:0110165	Cellular anatomical entity
SOC1	3702.O64645	UniProt Keywords	KW-0010	Activator
SOC1	3702.O64645	UniProt Keywords	KW-0217	Developmental protein
SOC1	3702.O64645	UniProt Keywords	KW-0221	Differentiation
SOC1	3702.O64645	UniProt Keywords	KW-0238	DNA-binding
SOC1	3702.O64645	UniProt Keywords	KW-0287	Flowering
SOC1	3702.O64645	UniProt Keywords	KW-0539	Nucleus
SOC1	3702.O64645	UniProt Keywords	KW-0804	Transcription
SOC1	3702.O64645	UniProt Keywords	KW-0805	Transcription regulation
SOC1	3702.O64645	UniProt Keywords	KW-0963	Cytoplasm
SOC1	3702.O64645	Pfam	PF01486	K-box region
SOC1	3702.O64645	InterPro	IPR002100	Transcription factor, MADS-box
SOC1	3702.O64645	InterPro	IPR002487	Transcription factor, K-box
SOC1	3702.O64645	InterPro	IPR033896	MADS MEF2-like
SOC1	3702.O64645	InterPro	IPR036879	Transcription factor, MADS-box superfamily
SOC1	3702.O64645	SMART	SM00432	MADS
TFL1	3702.P93003	GO Process	GO:0000003	Reproduction
TFL1	3702.P93003	GO Process	GO:0003006	Developmental process involved in reproduction
TFL1	3702.P93003	GO Process	GO:0006355	Regulation of transcription, DNA-templated
TFL1	3702.P93003	GO Process	GO:0006605	Protein targeting
TFL1	3702.P93003	GO Process	GO:0006623	Protein targeting to vacuole
TFL1	3702.P93003	GO Process	GO:0006810	Transport
TFL1	3702.P93003	GO Process	GO:0006886	Intracellular protein transport
TFL1	3702.P93003	GO Process	GO:0007034	Vacuolar transport
TFL1	3702.P93003	GO Process	GO:0007275	Multicellular organism development
TFL1	3702.P93003	GO Process	GO:0008104	Protein localization
TFL1	3702.P93003	GO Process	GO:0009743	Response to carbohydrate
TFL1	3702.P93003	GO Process	GO:0009744	Response to sucrose
TFL1	3702.P93003	GO Process	GO:0009791	Post-embryonic development
TFL1	3702.P93003	GO Process	GO:0009888	Tissue development
TFL1	3702.P93003	GO Process	GO:0009889	Regulation of biosynthetic process
TFL1	3702.P93003	GO Process	GO:0009908	Flower development
TFL1	3702.P93003	GO Process	GO:0009909	Regulation of flower development
TFL1	3702.P93003	GO Process	GO:0009910	Negative regulation of flower development
TFL1	3702.P93003	GO Process	GO:0009987	Cellular process
TFL1	3702.P93003	GO Process	GO:0010022	Meristem determinacy
TFL1	3702.P93003	GO Process	GO:0010033	Response to organic substance
TFL1	3702.P93003	GO Process	GO:0010073	Meristem maintenance
TFL1	3702.P93003	GO Process	GO:0010228	Vegetative to reproductive phase transition of meristem
TFL1	3702.P93003	GO Process	GO:0010468	Regulation of gene expression
TFL1	3702.P93003	GO Process	GO:0010556	Regulation of macromolecule biosynthetic process
TFL1	3702.P93003	GO Process	GO:0015031	Protein transport
TFL1	3702.P93003	GO Process	GO:0019219	Regulation of nucleobase-containing compound metabolic process
TFL1	3702.P93003	GO Process	GO:0019222	Regulation of metabolic process
TFL1	3702.P93003	GO Process	GO:0022414	Reproductive process
TFL1	3702.P93003	GO Process	GO:0030154	Cell differentiation
TFL1	3702.P93003	GO Process	GO:0031323	Regulation of cellular metabolic process
TFL1	3702.P93003	GO Process	GO:0031326	Regulation of cellular biosynthetic process
TFL1	3702.P93003	GO Process	GO:0032501	Multicellular organismal process
TFL1	3702.P93003	GO Process	GO:0032502	Developmental process
TFL1	3702.P93003	GO Process	GO:0033036	Macromolecule localization
TFL1	3702.P93003	GO Process	GO:0033365	Protein localization to organelle
TFL1	3702.P93003	GO Process	GO:0034285	Response to disaccharide
TFL1	3702.P93003	GO Process	GO:0042221	Response to chemical
TFL1	3702.P93003	GO Process	GO:0045184	Establishment of protein localization
TFL1	3702.P93003	GO Process	GO:0046907	Intracellular transport
TFL1	3702.P93003	GO Process	GO:0048367	Shoot system development
TFL1	3702.P93003	GO Process	GO:0048507	Meristem development
TFL1	3702.P93003	GO Process	GO:0048519	Negative regulation of biological process
TFL1	3702.P93003	GO Process	GO:0048580	Regulation of post-embryonic development
TFL1	3702.P93003	GO Process	GO:0048581	Negative regulation of post-embryonic development
TFL1	3702.P93003	GO Process	GO:0048608	Reproductive structure development
TFL1	3702.P93003	GO Process	GO:0048731	System development
TFL1	3702.P93003	GO Process	GO:0048831	Regulation of shoot system development
TFL1	3702.P93003	GO Process	GO:0048856	Anatomical structure development
TFL1	3702.P93003	GO Process	GO:0048869	Cellular developmental process
TFL1	3702.P93003	GO Process	GO:0050789	Regulation of biological process
TFL1	3702.P93003	GO Process	GO:0050793	Regulation of developmental process
TFL1	3702.P93003	GO Process	GO:0050794	Regulation of cellular process
TFL1	3702.P93003	GO Process	GO:0050896	Response to stimulus
TFL1	3702.P93003	GO Process	GO:0051093	Negative regulation of developmental process
TFL1	3702.P93003	GO Process	GO:0051171	Regulation of nitrogen compound metabolic process
TFL1	3702.P93003	GO Process	GO:0051179	Localization
TFL1	3702.P93003	GO Process	GO:0051234	Establishment of localization
TFL1	3702.P93003	GO Process	GO:0051239	Regulation of multicellular organismal process
TFL1	3702.P93003	GO Process	GO:0051241	Negative regulation of multicellular organismal process
TFL1	3702.P93003	GO Process	GO:0051252	Regulation of RNA metabolic process
TFL1	3702.P93003	GO Process	GO:0051641	Cellular localization
TFL1	3702.P93003	GO Process	GO:0051649	Establishment of localization in cell
TFL1	3702.P93003	GO Process	GO:0060255	Regulation of macromolecule metabolic process
TFL1	3702.P93003	GO Process	GO:0061458	Reproductive system development
TFL1	3702.P93003	GO Process	GO:0065007	Biological regulation
TFL1	3702.P93003	GO Process	GO:0070727	Cellular macromolecule localization
TFL1	3702.P93003	GO Process	GO:0071702	Organic substance transport
TFL1	3702.P93003	GO Process	GO:0071705	Nitrogen compound transport
TFL1	3702.P93003	GO Process	GO:0072594	Establishment of protein localization to organelle
TFL1	3702.P93003	GO Process	GO:0072665	Protein localization to vacuole
TFL1	3702.P93003	GO Process	GO:0072666	Establishment of protein localization to vacuole
TFL1	3702.P93003	GO Process	GO:0080090	Regulation of primary metabolic process
TFL1	3702.P93003	GO Process	GO:0090567	Reproductive shoot system development
TFL1	3702.P93003	GO Process	GO:1901700	Response to oxygen-containing compound
TFL1	3702.P93003	GO Process	GO:1903506	Regulation of nucleic acid-templated transcription
TFL1	3702.P93003	GO Process	GO:2000026	Regulation of multicellular organismal development
TFL1	3702.P93003	GO Process	GO:2000241	Regulation of reproductive process
TFL1	3702.P93003	GO Process	GO:2000242	Negative regulation of reproductive process
TFL1	3702.P93003	GO Process	GO:2001141	Regulation of RNA biosynthetic process
TFL1	3702.P93003	GO Function	GO:0003712	Transcription coregulator activity
TFL1	3702.P93003	GO Function	GO:0140110	Transcription regulator activity
TFL1	3702.P93003	GO Component	GO:0005622	Intracellular anatomical structure
TFL1	3702.P93003	GO Component	GO:0005634	Nucleus
TFL1	3702.P93003	GO Component	GO:0005737	Cytoplasm
TFL1	3702.P93003	GO Component	GO:0005773	Vacuole
TFL1	3702.P93003	GO Component	GO:0005886	Plasma membrane
TFL1	3702.P93003	GO Component	GO:0016020	Membrane
TFL1	3702.P93003	GO Component	GO:0031982	Vesicle
TFL1	3702.P93003	GO Component	GO:0043226	Organelle
TFL1	3702.P93003	GO Component	GO:0043227	Membrane-bounded organelle
TFL1	3702.P93003	GO Component	GO:0043229	Intracellular organelle
TFL1	3702.P93003	GO Component	GO:0043231	Intracellular membrane-bounded organelle
TFL1	3702.P93003	GO Component	GO:0071944	Cell periphery
TFL1	3702.P93003	GO Component	GO:0110165	Cellular anatomical entity
TFL1	3702.P93003	STRING clusters	CL:26481	Mixed, incl. Circadian rhythm - plant, and B-box-type zinc finger
TFL1	3702.P93003	STRING clusters	CL:26482	Mixed, incl. Circadian rhythm - plant, and B-box-type zinc finger
TFL1	3702.P93003	STRING clusters	CL:26673	Mixed, incl. Flower development: initiation, and SBP domain
TFL1	3702.P93003	STRING clusters	CL:26676	Mixed, incl. Flower development: initiation, and SBP domain
TFL1	3702.P93003	STRING clusters	CL:26678	Flower development: initiation, and SBP domain
TFL1	3702.P93003	STRING clusters	CL:26679	Flower development: initiation, and SBP domain
TFL1	3702.P93003	STRING clusters	CL:26682	Mixed, incl. Maintenance of inflorescence meristem identity, and Phosphatidylethanolamine-binding, conserved site
TFL1	3702.P93003	STRING clusters	CL:26683	Maintenance of inflorescence meristem identity, and Squamosa promoter-binding protein
TFL1	3702.P93003	WikiPathways	WP2108	Flower development: initiation
TFL1	3702.P93003	WikiPathways	WP618	Flower development
TFL1	3702.P93003	COMPARTMENTS	GOCC:0005622	Intracellular
TFL1	3702.P93003	COMPARTMENTS	GOCC:0005634	Nucleus
TFL1	3702.P93003	COMPARTMENTS	GOCC:0005737	Cytoplasm
TFL1	3702.P93003	COMPARTMENTS	GOCC:0005773	Vacuole
TFL1	3702.P93003	COMPARTMENTS	GOCC:0005886	Plasma membrane
TFL1	3702.P93003	COMPARTMENTS	GOCC:0016020	Membrane
TFL1	3702.P93003	COMPARTMENTS	GOCC:0031982	Vesicle
TFL1	3702.P93003	COMPARTMENTS	GOCC:0043226	Organelle
TFL1	3702.P93003	COMPARTMENTS	GOCC:0043227	Membrane-bounded organelle
TFL1	3702.P93003	COMPARTMENTS	GOCC:0043229	Intracellular organelle
TFL1	3702.P93003	COMPARTMENTS	GOCC:0043231	Intracellular membrane-bounded organelle
TFL1	3702.P93003	COMPARTMENTS	GOCC:0071944	Cell periphery
TFL1	3702.P93003	COMPARTMENTS	GOCC:0110165	Cellular anatomical entity
TFL1	3702.P93003	UniProt Keywords	KW-0217	Developmental protein
TFL1	3702.P93003	UniProt Keywords	KW-0221	Differentiation
TFL1	3702.P93003	UniProt Keywords	KW-0287	Flowering
TFL1	3702.P93003	UniProt Keywords	KW-0963	Cytoplasm
TFL1	3702.P93003	Pfam	PF01161	Phosphatidylethanolamine-binding protein
TFL1	3702.P93003	InterPro	IPR001858	Phosphatidylethanolamine-binding, conserved site
TFL1	3702.P93003	InterPro	IPR008914	Phosphatidylethanolamine-binding protein
TFL1	3702.P93003	InterPro	IPR035810	Phosphatidylethanolamine-binding protein, eukaryotic
TFL1	3702.P93003	InterPro	IPR036610	PEBP-like superfamily
TSF	3702.Q9S7R5	GO Process	GO:0009888	Tissue development
TSF	3702.Q9S7R5	GO Process	GO:0009909	Regulation of flower development
TSF	3702.Q9S7R5	GO Process	GO:0009911	Positive regulation of flower development
TSF	3702.Q9S7R5	GO Process	GO:0010022	Meristem determinacy
TSF	3702.Q9S7R5	GO Process	GO:0010073	Meristem maintenance
TSF	3702.Q9S7R5	GO Process	GO:0032501	Multicellular organismal process
TSF	3702.Q9S7R5	GO Process	GO:0032502	Developmental process
TSF	3702.Q9S7R5	GO Process	GO:0048507	Meristem development
TSF	3702.Q9S7R5	GO Process	GO:0048518	Positive regulation of biological process
TSF	3702.Q9S7R5	GO Process	GO:0048580	Regulation of post-embryonic development
TSF	3702.Q9S7R5	GO Process	GO:0048582	Positive regulation of post-embryonic development
TSF	3702.Q9S7R5	GO Process	GO:0048831	Regulation of shoot system development
TSF	3702.Q9S7R5	GO Process	GO:0048856	Anatomical structure development
TSF	3702.Q9S7R5	GO Process	GO:0050789	Regulation of biological process
TSF	3702.Q9S7R5	GO Process	GO:0050793	Regulation of developmental process
TSF	3702.Q9S7R5	GO Process	GO:0051094	Positive regulation of developmental process
TSF	3702.Q9S7R5	GO Process	GO:0051239	Regulation of multicellular organismal process
TSF	3702.Q9S7R5	GO Process	GO:0051240	Positive regulation of multicellular organismal process
TSF	3702.Q9S7R5	GO Process	GO:0065007	Biological regulation
TSF	3702.Q9S7R5	GO Process	GO:2000026	Regulation of multicellular organismal development
TSF	3702.Q9S7R5	GO Process	GO:2000241	Regulation of reproductive process
TSF	3702.Q9S7R5	GO Process	GO:2000243	Positive regulation of reproductive process
TSF	3702.Q9S7R5	GO Component	GO:0005622	Intracellular anatomical structure
TSF	3702.Q9S7R5	GO Component	GO:0005737	Cytoplasm
TSF	3702.Q9S7R5	GO Component	GO:0110165	Cellular anatomical entity
TSF	3702.Q9S7R5	STRING clusters	CL:26481	Mixed, incl. Circadian rhythm - plant, and B-box-type zinc finger
TSF	3702.Q9S7R5	STRING clusters	CL:26482	Mixed, incl. Circadian rhythm - plant, and B-box-type zinc finger
TSF	3702.Q9S7R5	STRING clusters	CL:26673	Mixed, incl. Flower development: initiation, and SBP domain
TSF	3702.Q9S7R5	STRING clusters	CL:26676	Mixed, incl. Flower development: initiation, and SBP domain
TSF	3702.Q9S7R5	STRING clusters	CL:26678	Flower development: initiation, and SBP domain
TSF	3702.Q9S7R5	STRING clusters	CL:26679	Flower development: initiation, and SBP domain
TSF	3702.Q9S7R5	STRING clusters	CL:26682	Mixed, incl. Maintenance of inflorescence meristem identity, and Phosphatidylethanolamine-binding, conserved site
TSF	3702.Q9S7R5	STRING clusters	CL:26694	Mixed, incl. Negative regulation of cellulose biosynthetic process, and DNA-binding transcription repressor activity
TSF	3702.Q9S7R5	KEGG	ath04712	Circadian rhythm - plant
TSF	3702.Q9S7R5	COMPARTMENTS	GOCC:0005622	Intracellular
TSF	3702.Q9S7R5	COMPARTMENTS	GOCC:0005634	Nucleus
TSF	3702.Q9S7R5	COMPARTMENTS	GOCC:0005737	Cytoplasm
TSF	3702.Q9S7R5	COMPARTMENTS	GOCC:0043226	Organelle
TSF	3702.Q9S7R5	COMPARTMENTS	GOCC:0043227	Membrane-bounded organelle
TSF	3702.Q9S7R5	COMPARTMENTS	GOCC:0043229	Intracellular organelle
TSF	3702.Q9S7R5	COMPARTMENTS	GOCC:0043231	Intracellular membrane-bounded organelle
TSF	3702.Q9S7R5	COMPARTMENTS	GOCC:0110165	Cellular anatomical entity
TSF	3702.Q9S7R5	UniProt Keywords	KW-0963	Cytoplasm
TSF	3702.Q9S7R5	Pfam	PF01161	Phosphatidylethanolamine-binding protein
TSF	3702.Q9S7R5	InterPro	IPR001858	Phosphatidylethanolamine-binding, conserved site
TSF	3702.Q9S7R5	InterPro	IPR008914	Phosphatidylethanolamine-binding protein
TSF	3702.Q9S7R5	InterPro	IPR035810	Phosphatidylethanolamine-binding protein, eukaryotic
TSF	3702.Q9S7R5	InterPro	IPR036610	PEBP-like superfamily

## Sheet: S3c
Table S3: Protein-protein interaction network, annotation, descriptions, and node degree
#node	identifier	x_position	y_position	color	annotation
AGL24	3702.O82794	0.295538	0.383871	rgb(47,0,178)	MADS-box protein AGL24; Transcription activator that mediates floral transition in response to vernalization. Promotes inflorescence fate in apical meristems. Acts in a dosage-dependent manner. Probably involved in the transduction of RLK-mediated signaling (e.g. IMK3 pathway). Together with AP1 and SVP, controls the identity of the floral meristem and regulates expression of class B, C and E gen…
BFT	3702.Q9FIT4	0.588154	0.527419	rgb(163,255,101)	Protein BROTHER of FT and TFL 1; May form complexes with phosphorylated ligands by interfering with kinases and their effectors; Belongs to the phosphatidylethanolamine-binding protein family.
CEN	3702.Q9ZNV5	0.621385	0.401613	rgb(255,183,101)	Protein CENTRORADIALIS-like; May form complexes with phosphorylated ligands by interfering with kinases and their effectors (By similarity). Can substitute for TERMINAL FLOWER 1 (in vitro); Belongs to the phosphatidylethanolamine-binding protein family.
FD	3702.Q84JK2	0.397077	0.279032	rgb(101,255,204)	Protein FD; Transcription factor required for the transition to flowering promoted by FT; Belongs to the bZIP family.
FT	3702.Q9SXZ2	0.542	0.308065	rgb(255,0,0)	Protein FLOWERING LOCUS T; Component of the mobile flower-promoting signal (floral stimulus or florigen). Promotes the transition from vegetative growth to flowering. Required for 'SEPALLATA3' (SEP3) and 'FRUITFULL' (FUL) accumulation in mature rosette leaves. Seems to acts in parallel with 'LEAFY' to induce flowering by regulating 'APETALA1'. Translated in leaves and then transported to the shoo…
LFY	3702.Q00958	0.304769	0.503226	rgb(0,142,178)	Protein LEAFY; Probable transcription factor that promotes early floral meristem identity in synergy with APETALA1. Is required subsequently for the transition of an inflorescence meristem into a floral meristem, by an immediate upstream regulation of the ABC classes of floral homeotic genes. Activates directly APETALA1, CAULIFLOWER and AGAMOUS, and indirectly APETALA3 and PISTILLATA with the coo…
MLE2.7	3702.Q8GWQ6	0.518	0.432258	rgb(0,178,23)	UPF0235 protein At5g63440; May play a role during early embryonic development. Probably involved in pre-mRNA splicing (By similarity); Belongs to the UPF0235 family.
SOC1	3702.O64645	0.408154	0.570968	rgb(101,142,255)	MADS-box protein SOC1; Transcription activator active in flowering time control. May integrate signals from the photoperiod, vernalization and autonomous floral induction pathways. Can modulate class B and C homeotic genes expression. When associated with AGL24, mediates effect of gibberellins on flowering under short-day conditions, and regulates the expression of LEAFY (LFY), which links floral…
TFL1	3702.P93003	0.436769	0.420968	rgb(166,178,0)	Protein TERMINAL FLOWER 1; Controls inflorescence meristem identity and is required for maintenance of an indeterminate inflorescence. Prevents the expression of 'APETALA1' and 'LEAFY'. Also plays a role in the regulation of the time of flowering in the long-day flowering pathway. May form complexes with phosphorylated ligands by interfering with kinases and their effectors (By similarity).
